# Supplementary material for: 2-Iodo-N-(2-nitro­phenyl­sulfan­yl)aniline
Source: Acta Crystallogr Sect E Struct Rep Online. 2008 Jul 5;64(Pt 8):o1387. doi: 10.1107/S1600536808019491 (PMC2962020; doi:10.1107/S1600536808019491)
Supplement: Supplementary file 1 [file e-64-o1387-sup1.cif]

##############################################################################
###                                                                        ###
###        Electronic paper (Acta Crystallographica Section E)             ###
###                                                                        ###
##############################################################################
#                                                                            #
# This CIF contains the data in a paper accepted for publication in Acta     #
# Crystallographica Section E. It conforms to the requirements of Notes      #
# for Authors for Section E, and has been peer reviewed under the auspices   #
# of the IUCr Commission on Journals.                                        #
#                                                                            #
# Full details of the Crystallographic Information File format               #
# are given in the paper "The Crystallographic Information File (CIF):       #
# a New Standard Archive File for Crystallography" by S. R. Hall, F. H.      #
# Allen and I. D. Brown [Acta Cryst. (1991), A47, 655-685].                  #
#                                                                            #
# The current version of the core CIF dictionary is obtainable from          #
# ftp://ftp.iucr.org/pub/cif_core.dic. The current version number is 2.4.    #
#                                                                            #
# Software is freely available for graphical display of the structure(s) in  #
# this CIF.  For information consult the CIF home page http://www.iucr.org/  #
# cif/home.html                                                              #
#                                                                            #
# This file may be used for bona fide research purposes within the           #
# scientific community so long as proper attribution is given to the journal # 
# article from which it was obtained.                                        #
#                                                                            #
##############################################################################
                                             
data_global
_audit_creation_method     'WinGX routine CIF_UPDATE'
_audit_conform_dict_name     cif_core.dic
_audit_conform_dict_version     2.3
_journal_date_recd_electronic     2008-06-19
_journal_date_accepted     2008-06-27
_journal_name_full     'Acta Crystallographica, Section E'
_journal_year     2008
_journal_volume     64
_journal_issue      8
_journal_page_first     o1387
_journal_page_last     o1387
_journal_paper_category     QO
_journal_coeditor_code     FL2204
_publ_contact_author_name     'Brito, Iv\'an'
_publ_contact_author_address
;
Departamento de Qu\'imica
Facultad de Ciencias B\'asicas
Universidad de Antofagasta
Casilla 170
Antofagasta Chile
;
_publ_contact_author_email     ivanbritob@yahoo.com
_publ_contact_author_fax     '56(55)637457'
_publ_contact_author_phone     '56(55)637814'
_publ_section_title
;
2-Iodo-<i>N</i>-(2-nitrophenylsulfanyl)aniline
;
loop_
    _publ_author_name
    _publ_author_address
    'Brito, Iv\'an'
;
Departamento de Qu\'imica
Facultad de Ciencias B\'asicas
Universidad de Antofagasta
Casilla 170
Antofagasta
Chile
;
    'C\'ardenas, Alejandro'
;
 Departamento de F\'isica
 Facultad de Ciencias B\'asicas
 Universidad de Antofagasta
 Casilla 170
 Antofagasta
 Chile
;
    'Mundaca, Aldo'
;
 Departamento de Qu\'imica
 Facultad de Ciencias B\'asicas
 Universidad de Antofagasta
 Casilla 170
 Antofagasta
 Chile
;
    'L\'opez-Rodr\'iguez, Mat\'ias'
;
Instituto de Bio-Org\'anica 'Antonio Gonz\'alez', Universidad de La Laguna,
Astrof\'isico Francisco S\'anchez N\%2, La Laguna, Tenerife, Spain
;
    'Reyes, Andrea'
;
 Departamento de Qu\'imica
 Facultad de Ciencias B\'asicas
 Universidad de Antofagasta
 Casilla 170
 Antofagasta
 Chile
;
_publ_section_synopsis     .
data_I
_audit_creation_method     'WinGX routine CIF_UPDATE'
_chemical_name_systematic
;
2-Iodo-<i>N</i>-(2-nitrophenylsulfanyl)aniline
;
_chemical_formula_moiety     'C12 H9 I N2 O2 S'
_chemical_formula_sum     'C12 H9 I N2 O2 S'
_chemical_formula_iupac     'C12 H9 I N2 O2 S'
_chemical_formula_weight     372.17
_chemical_melting_point     472
_symmetry_cell_setting     trigonal
_symmetry_space_group_name_H-M     'R -3'
_symmetry_space_group_name_Hall     '-R 3'
loop_
    _symmetry_equiv_pos_as_xyz
    'x, y, z'
    '-y, x-y, z'
    '-x+y, -x, z'
    'x+2/3, y+1/3, z+1/3'
    '-y+2/3, x-y+1/3, z+1/3'
    '-x+y+2/3, -x+1/3, z+1/3'
    'x+1/3, y+2/3, z+2/3'
    '-y+1/3, x-y+2/3, z+2/3'
    '-x+y+1/3, -x+2/3, z+2/3'
    '-x, -y, -z'
    'y, -x+y, -z'
    'x-y, x, -z'
    '-x+2/3, -y+1/3, -z+1/3'
    'y+2/3, -x+y+1/3, -z+1/3'
    'x-y+2/3, x+1/3, -z+1/3'
    '-x+1/3, -y+2/3, -z+2/3'
    'y+1/3, -x+y+2/3, -z+2/3'
    'x-y+1/3, x+2/3, -z+2/3'
_cell_length_a     28.6221(12)
_cell_length_b     28.6221(12)
_cell_length_c     8.4062(17)
_cell_angle_alpha     90
_cell_angle_beta     90
_cell_angle_gamma     120
_cell_volume     5963.9(13)
_cell_formula_units_Z     18
_cell_measurement_reflns_used     909
_cell_measurement_theta_min     1.4
_cell_measurement_theta_max     28.5
_cell_measurement_temperature     298(2)
_exptl_crystal_description     prism
_exptl_crystal_colour     yellow
_exptl_crystal_size_max     0.47
_exptl_crystal_size_mid     0.32
_exptl_crystal_size_min     0.20
_exptl_crystal_density_diffrn     1.865
_exptl_crystal_density_method     'not measured'
_exptl_crystal_F_000     3240
_exptl_absorpt_coefficient_mu     2.568
_exptl_absorpt_correction_type     multi-scan
_exptl_absorpt_process_details     '(SORTAV; Blessing, 1995)'
_exptl_absorpt_correction_T_min     0.380
_exptl_absorpt_correction_T_max     0.600
_diffrn_radiation_type     MoK\a
_diffrn_radiation_wavelength     0.71073
_diffrn_radiation_source     'fine-focus sealed tube'
_diffrn_radiation_monochromator     graphite
_diffrn_measurement_device_type     'Nonius KappaCCD area-detector'
_diffrn_measurement_method     '\f scans, and \w scans with \k  offsets'
_diffrn_reflns_number     11358
_diffrn_reflns_av_R_equivalents     0.0588
_diffrn_reflns_theta_min     1.42
_diffrn_reflns_theta_max     28.53
_diffrn_reflns_theta_full     25
_diffrn_measured_fraction_theta_max     0.96
_diffrn_measured_fraction_theta_full     0.952
_diffrn_reflns_limit_h_min     -31
_diffrn_reflns_limit_h_max     37
_diffrn_reflns_limit_k_min     -36
_diffrn_reflns_limit_k_max     35
_diffrn_reflns_limit_l_min     -7
_diffrn_reflns_limit_l_max     11
_refine_special_details
;
Refinement of <i>F</i>^2^ against ALL reflections. The weighted <i>R</i>-factor
<i>wR</i> and goodness of fit <i>S</i> are based on <i>F</i>^2^, conventional
<i>R</i>-factors <i>R</i> are based on <i>F</i>, with <i>F</i> set to zero for
negative <i>F</i>^2^. The threshold expression of <i>F</i>^2^ >
\s(<i>F</i>^2^) is used only for calculating <i>R</i>-factors(gt) <i>etc</i>.
and is not relevant to the choice of reflections for refinement.
<i>R</i>-factors based on <i>F</i>^2^ are statistically about twice as large
as those based on <i>F</i>, and <i>R</i>- factors based on ALL data will be
even larger.
;
_reflns_number_total     3251
_reflns_number_gt     2801
_reflns_threshold_expression     I>2\s(I)
_refine_ls_structure_factor_coef     Fsqd
_refine_ls_matrix_type     full
_refine_ls_R_factor_gt     0.0716
_refine_ls_wR_factor_ref     0.2049
_refine_ls_goodness_of_fit_ref     1.212
_refine_ls_restrained_S_all     1.212
_refine_ls_number_reflns     3251
_refine_ls_number_parameters     166
_refine_ls_number_restraints     0
_refine_ls_hydrogen_treatment     constr
_refine_ls_weighting_scheme     calc
_refine_ls_weighting_details
         'calc w=1/[\s^2^(Fo^2^)+(0.087P)^2^+39.1076P] where P=(Fo^2^+2Fc^2^)/3'
_refine_ls_shift/su_max     0.001
_refine_diff_density_max     1.038
_refine_diff_density_min     -1.046
_refine_ls_extinction_method     'SHELXL97 (Sheldrick, 2008)'
_refine_ls_extinction_coef     0.0064(7)
_refine_ls_extinction_expression
                                    Fc^*^=kFc[1+0.001xFc^2^\l^3^/sin(2\q)]^-1/4^
loop_
    _atom_type_symbol
    _atom_type_description
    _atom_type_scat_dispersion_real
    _atom_type_scat_dispersion_imag
    _atom_type_scat_source
    C C 0.0033 0.0016 'International Tables Vol C Tables 4.2.6.8 and 6.1.1.4'
    H H 0 0 'International Tables Vol C Tables 4.2.6.8 and 6.1.1.4'
    O O 0.0106 0.006 'International Tables Vol C Tables 4.2.6.8 and 6.1.1.4'
    N N 0.0061 0.0033 'International Tables Vol C Tables 4.2.6.8 and 6.1.1.4'
    S S 0.1246 0.1234 'International Tables Vol C Tables 4.2.6.8 and 6.1.1.4'
    I I -0.4742 1.8119 'International Tables Vol C Tables 4.2.6.8 and 6.1.1.4'
_computing_data_collection     'COLLECT (Nonius, 2000)'
_computing_cell_refinement     'DENZO-SMN (Otwinowski & Minor, 1997)'
_computing_data_reduction     'DENZO-SMN (Otwinowski & Minor, 1997)'
_computing_structure_solution     'SIR97 (Altomare <i>et al.</i>,  1999)'
_computing_structure_refinement     'SHELXL97 (Sheldrick, 2008)'
_computing_molecular_graphics
                  'ORTEP-3 for Windows (Farrugia, 1997) and PLATON (Spek, 2003)'
_computing_publication_material     'WinGX (Farrugia, 1999)'
loop_
    _atom_site_type_symbol
    _atom_site_label
    _atom_site_fract_x
    _atom_site_fract_y
    _atom_site_fract_z
    _atom_site_U_iso_or_equiv
    _atom_site_adp_type
    _atom_site_calc_flag
    _atom_site_refinement_flags
    _atom_site_occupancy
    _atom_site_disorder_assembly
    _atom_site_disorder_group
    I I1 1.003222(18) 0.07997(2) 0.27240(7) 0.0680(3) Uani d . 1 . .
    S S1 0.81458(6) -0.00495(6) 0.12352(17) 0.0458(4) Uani d . 1 . .
    N N1 0.8810(2) 0.0367(2) 0.1625(7) 0.0565(13) Uani d . 1 . .
    H H1 0.9042 0.0289 0.1244 0.068 Uiso calc R 1 . .
    N N2 0.70588(19) -0.0418(2) -0.0484(7) 0.0529(12) Uani d . 1 . .
    O O1 0.7146(2) -0.0679(2) 0.0488(7) 0.0679(13) Uani d . 1 . .
    O O2 0.6610(2) -0.0547(3) -0.0985(9) 0.0865(19) Uani d . 1 . .
    C C1 0.9522(2) 0.1110(2) 0.3204(7) 0.0450(12) Uani d . 1 . .
    C C2 0.8998(2) 0.0847(2) 0.2574(6) 0.0427(11) Uani d . 1 . .
    C C3 0.8677(3) 0.1073(3) 0.2903(7) 0.0498(13) Uani d . 1 . .
    H H3 0.8328 0.0909 0.25 0.06 Uiso calc R 1 . .
    C C4 0.8862(3) 0.1532(3) 0.3809(8) 0.0559(15) Uani d . 1 . .
    H H4 0.8642 0.1679 0.3997 0.067 Uiso calc R 1 . .
    C C5 0.9383(3) 0.1777(3) 0.4448(8) 0.0596(17) Uani d . 1 . .
    H H5 0.9507 0.2083 0.5081 0.072 Uiso calc R 1 . .
    C C6 0.9706(3) 0.1569(2) 0.4143(7) 0.0518(14) Uani d . 1 . .
    H H6 1.0053 0.1733 0.4562 0.062 Uiso calc R 1 . .
    C C7 0.80300(19) 0.02629(18) -0.0433(6) 0.0340(9) Uani d . 1 . .
    C C8 0.75198(19) 0.00701(19) -0.1113(6) 0.0365(10) Uani d . 1 . .
    C C9 0.7438(2) 0.0326(3) -0.2401(7) 0.0482(13) Uani d . 1 . .
    H H9 0.7093 0.0191 -0.2816 0.058 Uiso calc R 1 . .
    C C10 0.7861(3) 0.0775(3) -0.3060(7) 0.0549(15) Uani d . 1 . .
    H H10 0.7809 0.0938 -0.3946 0.066 Uiso calc R 1 . .
    C C11 0.8368(3) 0.0982(2) -0.2383(7) 0.0495(13) Uani d . 1 . .
    H H11 0.8656 0.1294 -0.2798 0.059 Uiso calc R 1 . .
    C C12 0.8450(2) 0.0729(2) -0.1094(6) 0.0391(10) Uani d . 1 . .
    H H12 0.8795 0.0875 -0.0663 0.047 Uiso calc R 1 . .
loop_
    _atom_site_aniso_label
    _atom_site_aniso_U_11
    _atom_site_aniso_U_22
    _atom_site_aniso_U_33
    _atom_site_aniso_U_12
    _atom_site_aniso_U_13
    _atom_site_aniso_U_23
    I1 0.0502(3) 0.0627(4) 0.0973(5) 0.0329(2) -0.0026(2) 0.0077(2)
    S1 0.0515(8) 0.0395(7) 0.0445(7) 0.0213(6) -0.0044(6) 0.0046(5)
    N1 0.060(3) 0.049(3) 0.057(3) 0.025(2) -0.028(3) -0.012(2)
    N2 0.033(2) 0.045(3) 0.067(3) 0.009(2) 0.004(2) -0.008(2)
    O1 0.055(3) 0.052(3) 0.076(3) 0.011(2) 0.014(2) 0.021(2)
    O2 0.036(2) 0.075(4) 0.124(5) 0.009(2) -0.009(3) -0.004(3)
    C1 0.052(3) 0.046(3) 0.038(3) 0.025(2) 0.004(2) 0.011(2)
    C2 0.057(3) 0.046(3) 0.031(2) 0.030(2) -0.004(2) -0.001(2)
    C3 0.059(3) 0.054(3) 0.044(3) 0.034(3) -0.001(2) -0.002(2)
    C4 0.066(4) 0.060(4) 0.050(3) 0.037(3) 0.014(3) -0.003(3)
    C5 0.073(4) 0.048(3) 0.044(3) 0.020(3) 0.015(3) -0.003(2)
    C6 0.052(3) 0.045(3) 0.044(3) 0.013(2) 0.006(2) 0.006(2)
    C7 0.036(2) 0.030(2) 0.034(2) 0.0157(18) 0.0034(18) -0.0011(17)
    C8 0.032(2) 0.033(2) 0.041(2) 0.0138(18) 0.0014(18) -0.0049(18)
    C9 0.048(3) 0.054(3) 0.050(3) 0.032(3) -0.008(2) -0.007(2)
    C10 0.076(4) 0.056(3) 0.044(3) 0.041(3) -0.005(3) 0.001(3)
    C11 0.060(3) 0.042(3) 0.040(3) 0.020(3) 0.009(2) 0.009(2)
    C12 0.039(2) 0.036(2) 0.037(2) 0.014(2) 0.0032(19) -0.0011(18)
_geom_special_details
;
All e.s.d.'s (except the e.s.d. in the dihedral angle between two l.s. planes)
are estimated using the full covariance matrix. The cell e.s.d.'s are taken
into account individually in the estimation of e.s.d.'s in distances, angles
and torsion angles; correlations between e.s.d.'s in cell parameters are only
used when they are defined by crystal symmetry. An approximate (isotropic)
treatment of cell e.s.d.'s is used for estimating e.s.d.'s involving l.s.
planes.
;
loop_
    _geom_bond_atom_site_label_1
    _geom_bond_atom_site_label_2
    _geom_bond_site_symmetry_2
    _geom_bond_distance
    _geom_bond_publ_flag
    I1 C1 . 2.092(6) ?
    S1 N1 . 1.696(6) ?
    S1 C7 . 1.781(5) ?
    N1 C2 . 1.441(7) ?
    N1 H1 . 0.86 ?
    N2 O1 . 1.216(8) ?
    N2 O2 . 1.219(7) ?
    N2 C8 . 1.458(7) ?
    C1 C6 . 1.391(9) ?
    C1 C2 . 1.402(8) ?
    C2 C3 . 1.392(8) ?
    C3 C4 . 1.375(9) ?
    C3 H3 . 0.93 ?
    C4 C5 . 1.400(11) ?
    C4 H4 . 0.93 ?
    C5 C6 . 1.352(10) ?
    C5 H5 . 0.93 ?
    C6 H6 . 0.93 ?
    C7 C12 . 1.390(7) ?
    C7 C8 . 1.399(7) ?
    C8 C9 . 1.392(8) ?
    C9 C10 . 1.365(10) ?
    C9 H9 . 0.93 ?
    C10 C11 . 1.386(10) ?
    C10 H10 . 0.93 ?
    C11 C12 . 1.387(8) ?
    C11 H11 . 0.93 ?
    C12 H12 . 0.93 ?
loop_
    _geom_angle_atom_site_label_1
    _geom_angle_atom_site_label_2
    _geom_angle_atom_site_label_3
    _geom_angle_site_symmetry_1
    _geom_angle_site_symmetry_3
    _geom_angle
    _geom_angle_publ_flag
    N1 S1 C7 . . 102.9(3) ?
    C2 N1 S1 . . 122.0(5) ?
    C2 N1 H1 . . 119 ?
    S1 N1 H1 . . 119 ?
    O1 N2 O2 . . 123.7(6) ?
    O1 N2 C8 . . 117.8(5) ?
    O2 N2 C8 . . 118.5(6) ?
    C6 C1 C2 . . 121.3(6) ?
    C6 C1 I1 . . 119.6(5) ?
    C2 C1 I1 . . 119.1(4) ?
    C3 C2 C1 . . 117.1(5) ?
    C3 C2 N1 . . 122.3(5) ?
    C1 C2 N1 . . 120.6(5) ?
    C4 C3 C2 . . 121.6(6) ?
    C4 C3 H3 . . 119.2 ?
    C2 C3 H3 . . 119.2 ?
    C3 C4 C5 . . 119.9(6) ?
    C3 C4 H4 . . 120.1 ?
    C5 C4 H4 . . 120.1 ?
    C6 C5 C4 . . 119.8(6) ?
    C6 C5 H5 . . 120.1 ?
    C4 C5 H5 . . 120.1 ?
    C5 C6 C1 . . 120.3(6) ?
    C5 C6 H6 . . 119.8 ?
    C1 C6 H6 . . 119.8 ?
    C12 C7 C8 . . 116.5(5) ?
    C12 C7 S1 . . 120.5(4) ?
    C8 C7 S1 . . 122.9(4) ?
    C9 C8 C7 . . 121.8(5) ?
    C9 C8 N2 . . 118.4(5) ?
    C7 C8 N2 . . 119.7(5) ?
    C10 C9 C8 . . 120.5(5) ?
    C10 C9 H9 . . 119.8 ?
    C8 C9 H9 . . 119.8 ?
    C9 C10 C11 . . 118.8(6) ?
    C9 C10 H10 . . 120.6 ?
    C11 C10 H10 . . 120.6 ?
    C10 C11 C12 . . 120.8(5) ?
    C10 C11 H11 . . 119.6 ?
    C12 C11 H11 . . 119.6 ?
    C11 C12 C7 . . 121.5(5) ?
    C11 C12 H12 . . 119.3 ?
    C7 C12 H12 . . 119.3 ?
loop_
    _geom_torsion_atom_site_label_1
    _geom_torsion_atom_site_label_2
    _geom_torsion_atom_site_label_3
    _geom_torsion_atom_site_label_4
    _geom_torsion_site_symmetry_1
    _geom_torsion_site_symmetry_2
    _geom_torsion_site_symmetry_3
    _geom_torsion_site_symmetry_4
    _geom_torsion
    _geom_torsion_publ_flag
    C7 S1 N1 C2 . . . . 83.9(5) ?
    C6 C1 C2 C3 . . . . 1.3(8) ?
    I1 C1 C2 C3 . . . . -179.0(4) ?
    C6 C1 C2 N1 . . . . -179.0(5) ?
    I1 C1 C2 N1 . . . . 0.8(7) ?
    S1 N1 C2 C3 . . . . -16.1(8) ?
    S1 N1 C2 C1 . . . . 164.2(4) ?
    C1 C2 C3 C4 . . . . -0.2(9) ?
    N1 C2 C3 C4 . . . . -179.9(6) ?
    C2 C3 C4 C5 . . . . -1.2(10) ?
    C3 C4 C5 C6 . . . . 1.4(10) ?
    C4 C5 C6 C1 . . . . -0.3(9) ?
    C2 C1 C6 C5 . . . . -1.0(9) ?
    I1 C1 C6 C5 . . . . 179.2(5) ?
    N1 S1 C7 C12 . . . . 1.6(5) ?
    N1 S1 C7 C8 . . . . -176.3(4) ?
    C12 C7 C8 C9 . . . . 1.0(7) ?
    S1 C7 C8 C9 . . . . 178.9(4) ?
    C12 C7 C8 N2 . . . . 180.0(5) ?
    S1 C7 C8 N2 . . . . -2.1(7) ?
    O1 N2 C8 C9 . . . . 170.0(6) ?
    O2 N2 C8 C9 . . . . -8.4(8) ?
    O1 N2 C8 C7 . . . . -9.0(8) ?
    O2 N2 C8 C7 . . . . 172.6(6) ?
    C7 C8 C9 C10 . . . . 1.0(9) ?
    N2 C8 C9 C10 . . . . -178.0(5) ?
    C8 C9 C10 C11 . . . . -2.5(9) ?
    C9 C10 C11 C12 . . . . 2.2(9) ?
    C10 C11 C12 C7 . . . . -0.3(9) ?
    C8 C7 C12 C11 . . . . -1.3(7) ?
    S1 C7 C12 C11 . . . . -179.3(4) ?
loop_
    _geom_hbond_atom_site_label_D
    _geom_hbond_atom_site_label_H
    _geom_hbond_atom_site_label_A
    _geom_hbond_site_symmetry_A
    _geom_hbond_distance_DH
    _geom_hbond_distance_HA
    _geom_hbond_distance_DA
    _geom_hbond_angle_DHA
    _geom_hbond_publ_flag
    C10 H10 O1 5_544 0.93 2.55 3.445(10) 161 yes
