# Supplementary material for: 2-Iodo-N-(2-nitro­phenyl­sulfan­yl)aniline
Source: Acta Crystallogr Sect E Struct Rep Online. 2008 Jul 5;64(Pt 8):o1387. doi: 10.1107/S1600536808019491 (PMC2962020; doi:10.1107/S1600536808019491)
Supplement: Supplementary file 2 [file e-64-o1387-Isup2.hkl]

#
# h,k,l, Fc-squared, Fo-squared, sigma(Fo-squared) and status flag
#
data_I
_shelx_title ' Iodo sulfenamida T(min)=0.4380 T(max)=0.5162 R-3'
_shelx_refln_list_code          4
_shelx_F_calc_maximum      464.78
_exptl_crystal_F_000      3240.00
_reflns_d_resolution_high  0.7441
 
loop_
 _symmetry_equiv_pos_as_xyz
 'x, y, z'
 '-y, x-y, z'
 '-x+y, -x, z'
 'x+2/3, y+1/3, z+1/3'
 '-y+2/3, x-y+1/3, z+1/3'
 '-x+y+2/3, -x+1/3, z+1/3'
 'x+1/3, y+2/3, z+2/3'
 '-y+1/3, x-y+2/3, z+2/3'
 '-x+y+1/3, -x+2/3, z+2/3'
 '-x, -y, -z'
 'y, -x+y, -z'
 'x-y, x, -z'
 '-x+2/3, -y+1/3, -z+1/3'
 'y+2/3, -x+y+1/3, -z+1/3'
 'x-y+2/3, x+1/3, -z+1/3'
 '-x+1/3, -y+2/3, -z+2/3'
 'y+1/3, -x+y+2/3, -z+2/3'
 'x-y+1/3, x+2/3, -z+2/3'
 
_cell_length_a    28.6221
_cell_length_b    28.6221
_cell_length_c     8.4062
_cell_angle_alpha  90.000
_cell_angle_beta   90.000
_cell_angle_gamma 120.000
 
_shelx_F_squared_multiplier     1.000
 
loop_
 _refln_index_h
 _refln_index_k
 _refln_index_l
 _refln_F_squared_calc
 _refln_F_squared_meas
 _refln_F_squared_sigma
 _refln_observed_status
  -1   2   0   216021.95      684.15    613.30 o
   0   3   0    32505.87    20757.09   1626.46 o
  -2   4   0     4275.38     7544.78    383.14 o
  -4   5   0     6249.67     6859.19    176.59 o
  -1   5   0     1186.10     1396.20     95.35 o
  -3   6   0    35714.30    48476.60   2094.61 o
   0   6   0    51093.98    65427.92   2810.18 o
  -5   7   0    43612.17    44465.56   2730.03 o
  -2   7   0    78601.91   109526.73   6683.91 o
  -7   8   0    25515.13    22898.97    530.72 o
  -1   8   0     7976.69     6599.67    354.38 o
  -6   9   0    89889.25   111370.69   3902.21 o
   0   9   0     3266.66     4693.26    210.61 o
  -8  10   0     1490.99     1472.66    100.18 o
  -5  10   0    12883.90     9263.19    551.32 o
  -2  10   0     3999.51     4890.83    297.49 o
  -7  11   0      106.69     1074.68    121.13 o
  -9  12   0     9931.25     7988.86    328.88 o
  -6  12   0    17591.13    17579.46    554.46 o
  -3  12   0      469.85      439.83    196.37 o
  -8  13   0      239.92      426.39     47.26 o
  -5  13   0    55615.09    65622.20   3995.17 o
 -10  14   0    24371.26    22640.60    566.05 o
  -4  14   0     8798.42    11922.51    278.98 o
  -9  15   0     4095.73     4198.50    124.67 o
  -6  15   0     7772.80     6511.43    186.14 o
  -3  15   0    25411.61    29141.27    726.56 o
 -14  16   0    37501.36    38340.53   1648.77 o
 -11  16   0    41151.89    48257.64   2141.99 o
  -8  16   0    38718.48    43857.69   1538.37 o
  -5  16   0      426.30     1113.71     51.44 o
  -2  16   0    11587.46    11122.70    260.94 o
 -16  17   0    10602.82    11342.52    343.33 o
 -13  17   0    12952.23    13136.30    386.87 o
 -10  17   0    79314.02   100285.92   6096.54 o
  -7  17   0    37950.77    39282.62   1405.58 o
  -4  17   0       53.41       -5.42     20.84 o
  -1  17   0    10460.23    11315.35    331.03 o
 -15  18   0     2098.30     2473.49    111.98 o
 -12  18   0     5044.73     4527.18    376.81 o
  -6  18   0    12224.77    11731.41    354.21 o
  -3  18   0      491.33      291.56     97.65 o
   0  18   0     1349.77     1081.00     67.89 o
 -17  19   0    18294.33    18075.53    456.87 o
 -14  19   0    30536.16    30903.04    627.93 o
 -11  19   0    31876.74    31318.71    780.85 o
  -8  19   0     9193.77     9241.36    387.70 o
  -5  19   0    28846.50    29542.12   1224.28 o
  -2  19   0    10389.05     8891.68    379.02 o
 -19  20   0    15418.95    16282.79    569.36 o
 -16  20   0    15958.72    16650.35    452.62 o
 -13  20   0    40500.25    41040.65    942.96 o
 -10  20   0     4191.23     3795.74    359.39 o
  -7  20   0     9915.13     9799.97    347.22 o
  -4  20   0    16377.58    17360.43    802.19 o
  -1  20   0    19291.01    18632.04   1068.02 o
 -18  21   0     6721.88     7428.35    223.63 o
 -15  21   0    29030.13    29890.36    728.32 o
 -12  21   0     1151.33     1607.79     71.56 o
  -9  21   0     1286.91      797.37     77.19 o
  -6  21   0     2425.42     3236.70    169.86 o
  -3  21   0    53539.43    55360.01   2381.74 o
   0  21   0      670.03      674.45     79.73 o
 -20  22   0     1553.38     1675.09     89.09 o
 -17  22   0     4984.31     4428.58    131.43 o
 -14  22   0     7834.20     6405.20    142.36 o
 -11  22   0    36569.13    36747.37    916.25 o
  -8  22   0     1781.60     2408.97    140.27 o
  -5  22   0     3953.38     4089.33    175.74 o
  -2  22   0       75.71       34.37     50.50 o
 -22  23   0     4818.53     3861.98    117.85 o
 -19  23   0     5850.48     6248.52    202.40 o
 -16  23   0     8680.21     8155.00    244.85 o
 -13  23   0    21188.92    21243.38    492.04 o
 -10  23   0    41821.25    41087.14   1023.96 o
  -7  23   0    10124.74     9058.29    331.00 o
  -4  23   0    27039.43    28905.24   1020.27 o
  -1  23   0     3846.66     4080.91    122.83 o
 -21  24   0     3857.38     3477.03    106.42 o
 -18  24   0     6772.79     6881.90    165.25 o
 -15  24   0      675.98      777.79     67.09 o
 -12  24   0    48234.05    51410.64   1399.17 o
  -9  24   0    14470.27    13268.57    371.41 o
  -6  24   0    17517.00    18185.32    646.03 o
  -3  24   0      449.12      125.83     59.43 o
   0  24   0    25996.65    26847.48    747.08 o
 -23  25   0    15070.97    15662.09    438.82 o
 -20  25   0        6.88      -33.41     47.71 o
 -17  25   0     4293.19     4082.56    154.71 o
 -14  25   0     6375.30     5844.13    171.60 o
 -11  25   0    37890.97    38642.98   1056.03 o
  -8  25   0     1160.46      977.89     55.27 o
  -5  25   0     9151.43     9114.14    360.70 o
  -2  25   0     1072.88     1073.67     63.05 o
 -25  26   0    17800.67    17447.72    631.79 o
 -22  26   0     6310.29     6105.78    197.85 o
 -19  26   0     4531.64     4715.90    138.96 o
 -16  26   0      762.70      879.76     44.20 o
 -13  26   0    27949.30    28410.52    783.65 o
 -10  26   0    32031.73    32942.92   1009.15 o
  -7  26   0     2890.80     2712.68     99.85 o
  -4  26   0     6870.95     5934.79    195.06 o
  -1  26   0    18320.67    17839.36    640.13 o
 -24  27   0    17438.11    16550.63    598.18 o
 -21  27   0       10.16      -53.16     53.16 o
 -18  27   0     3865.10     3419.52    105.33 o
 -15  27   0    15073.47    15100.20    420.80 o
 -12  27   0    27912.59    29694.67    912.38 o
  -9  27   0     1165.19      782.00     61.37 o
  -6  27   0     2258.46     1938.23     76.94 o
  -3  27   0     1937.75     2139.39     93.60 o
   0  27   0    32841.42    33329.20   1559.41 o
 -26  28   0     5673.73     5625.17    282.28 o
 -23  28   0     5052.82     4352.15    168.84 o
 -20  28   0     4680.99     5015.56    192.52 o
 -17  28   0     2394.34     2689.94     87.72 o
 -14  28   0    17664.42    17585.90    552.73 o
 -11  28   0     5176.59     4961.59    194.70 o
  -8  28   0     3183.92     3031.50    120.87 o
  -5  28   0      692.52      739.16     54.11 o
  -2  28   0     7457.88     7421.54    358.31 o
 -28  29   0     2094.59     1971.14    135.85 o
 -25  29   0     1187.65      996.62     83.50 o
 -22  29   0     3776.19     3648.39    143.94 o
 -19  29   0     6389.51     5643.00    211.00 o
 -16  29   0     6085.66     5400.18    203.83 o
 -13  29   0     4668.63     4655.51    178.07 o
 -10  29   0     3844.10     3868.84    152.14 o
  -7  29   0     1089.40     1446.91     73.89 o
  -4  29   0     1520.98     1617.60    182.60 o
  -1  29   0      476.62      461.35    110.21 o
 -27  30   0      310.75      183.14     57.48 o
 -24  30   0     2312.46     2156.21    104.07 o
 -21  30   0     5424.19     5371.56    228.24 o
 -18  30   0     3510.47     3082.46    145.76 o
 -15  30   0      122.96      -76.13     76.13 o
 -12  30   0       10.21       -5.74     66.91 o
  -9  30   0    12266.89    12891.31    529.31 o
  -6  30   0     4491.69     4750.48    204.55 o
  -3  30   0     1010.15      667.81     67.21 o
   0  30   0      223.22      238.52     62.20 o
 -29  31   0      587.60      682.15     96.01 o
 -26  31   0      121.25       -1.63     97.02 o
 -23  31   0     2798.22     2771.08    126.44 o
 -20  31   0     5229.87     5270.48    260.26 o
 -17  31   0       89.74      117.04     79.59 o
 -14  31   0     5148.05     5128.40    220.51 o
 -11  31   0     1461.49     1625.19     86.10 o
  -8  31   0     3335.37     3237.22    149.84 o
  -5  31   0        4.11        3.80     48.71 o
  -2  31   0     1094.39     1022.66    167.97 o
 -31  32   0       89.22      281.96     68.23 o
 -28  32   0        2.62       30.80     91.87 o
 -25  32   0     4529.76     4327.00    323.67 o
 -22  32   0      416.66      529.67     68.56 o
 -19  32   0     2304.98     2475.64    148.68 o
 -16  32   0        3.72      -11.24     67.10 o
 -13  32   0     5098.21     4861.68    243.03 o
 -10  32   0      207.37      480.36     57.45 o
  -7  32   0       21.40        0.39     68.77 o
  -4  32   0       30.14       94.13     85.35 o
  -1  32   0       46.17      405.82     79.38 o
 -30  33   0     1144.50      692.54    120.93 o
 -27  33   0     1485.12     1430.83    154.33 o
 -24  33   0     1005.15     1036.14     86.58 o
 -21  33   0       48.72      118.00     99.64 o
 -18  33   0       26.79       60.09     65.63 o
 -15  33   0     2883.67     3180.75    240.14 o
 -12  33   0      228.61      427.54     71.08 o
  -9  33   0      602.60      591.11     73.36 o
  -6  33   0      338.98       66.60     71.47 o
  -3  33   0     3164.76     3258.30    268.63 o
   0  33   0       52.11      133.89     74.81 o
 -32  34   0      494.83      526.34    162.72 o
 -29  34   0      676.26      728.25    105.51 o
 -26  34   0     1574.16     1925.03    282.87 o
 -23  34   0      696.01      576.23     86.06 o
 -20  34   0      174.59      118.27     79.57 o
 -17  34   0     1211.60     1294.90     99.80 o
 -14  34   0     5019.99     4568.92    344.50 o
 -11  34   0      880.36      767.28     70.80 o
  -8  34   0      451.10      566.95     75.97 o
  -5  34   0      855.57     1167.22    193.12 o
  -2  34   0      221.13      465.86     86.51 o
 -31  35   0      124.21     -102.89    102.89 o
 -28  35   0     2088.64     2001.59    248.93 o
 -25  35   0      107.63      219.38     84.14 o
 -22  35   0     2207.34     1944.15    165.17 o
 -19  35   0      397.48      439.27     92.75 o
 -16  35   0     3288.68     3829.88    312.57 o
 -13  35   0      295.70      267.68    108.23 o
 -10  35   0     1954.43     1927.84    192.37 o
  -7  35   0      163.98      214.05    165.66 o
  -4  35   0     1309.84     1817.16    297.31 o
 -27  36   0      176.58      101.58    122.89 o
 -24  36   0      705.98      815.55    128.02 o
 -21  36   0      906.41     1093.81    127.06 o
 -18  36   0     1250.87     1053.08    114.34 o
 -15  36   0      160.20       49.45    137.78 o
 -12  36   0     1028.08     1137.08    157.67 o
  -9  36   0     1141.25     1567.50    363.16 o
 -26  37   0      729.98      756.34    209.50 o
 -23  37   0     5285.27     5573.40   1241.83 o
 -20  37   0      422.38      471.94     75.82 o
 -17  37   0      813.29     1059.85    117.49 o
 -14  37   0      154.69      -15.85    122.13 o
 -11  37   0     5544.93     5665.42   1260.62 o
 -22  38   0     3441.95     2753.02    626.95 o
 -19  38   0      916.52      854.24    230.61 o
 -16  38   0       12.25     -118.29    118.29 o
  -1   1   1     2174.42     2867.82     84.13 o
  -3   2   1    70401.51   109650.51   3847.72 o
   0   2   1    38934.92    46406.34   1505.33 o
  -5   3   1    75328.36   108638.42   6867.25 o
  -2   3   1      124.11      337.12     22.47 o
   1   3   1    42470.60    54426.50   1170.85 o
  -1   4   1      169.71      358.97     55.42 o
   2   4   1    76085.20   101541.13   3074.52 o
  -3   5   1     8425.18     6260.99    729.49 o
   0   5   1    16609.76    19364.49    394.76 o
 -11   6   1    36006.79    38168.92   1160.94 o
  -2   6   1     9917.35     5173.46    185.58 o
   1   6   1     2560.23     4893.34    162.34 o
 -13   7   1     2175.28     2815.74    239.09 o
  -7   7   1    28522.00    38068.73   1038.62 o
   2   7   1    35528.39    36632.60   1037.12 o
   5   7   1     2504.08     2521.70    154.32 o
 -12   8   1    16392.93    16584.86    641.30 o
  -9   8   1    37041.28    41778.96   1472.87 o
  -6   8   1    40645.45    35369.36   2150.18 o
   0   8   1      163.17      634.47     80.74 o
   3   8   1    52737.59    57528.74   1325.10 o
   6   8   1    28272.54    29571.38    912.83 o
 -14   9   1    18823.38    17267.23   1074.94 o
 -11   9   1    39024.70    42396.00   2145.24 o
  -8   9   1     5689.55     6497.64    136.19 o
   1   9   1      454.97      948.53     75.17 o
   4   9   1    30754.96    36350.70    781.34 o
 -19  10   1    53002.09    53224.40   1757.37 o
 -13  10   1     2039.32     2045.81    479.96 o
 -10  10   1      675.35     2069.63    123.20 o
  -7  10   1    33845.89    29976.54   1305.18 o
  -1  10   1    11767.17    11112.61    294.46 o
   2  10   1    39813.61    49181.40    995.01 o
   5  10   1    42627.02    49118.13   1057.54 o
   8  10   1    17189.32    12914.58    326.32 o
 -21  11   1    16517.50    15409.16    361.40 o
 -15  11   1    11816.57    10548.66    476.30 o
 -12  11   1     5851.56    10420.03    327.20 o
  -9  11   1    52367.85    74719.00   2266.56 o
  -3  11   1    20281.11    18248.41    422.49 o
   0  11   1    17694.33    23273.44    448.81 o
   3  11   1     2459.17     2481.81    121.79 o
   6  11   1    38274.19    40816.93   1248.33 o
   9  11   1    23894.94    23754.09    515.12 o
 -23  12   1     3010.96     2874.22     74.80 o
 -20  12   1    41173.96    41657.93   1136.24 o
 -17  12   1    28616.86    29618.14   1410.02 o
 -14  12   1      885.24     1237.72     74.19 o
 -11  12   1     2181.94     4829.74    182.04 o
  -8  12   1    14688.51    14337.43    660.05 o
  -5  12   1    18505.21    17050.05    737.14 o
  -2  12   1      689.93     1193.80     34.22 o
   1  12   1       63.66      565.40     44.78 o
   4  12   1    28660.81    37028.16    942.18 o
   7  12   1    13276.47    13850.26    347.19 o
  10  12   1      277.05      300.58     21.14 o
 -25  13   1     1046.27     1353.45     52.58 o
 -22  13   1     3202.08     3008.33    130.52 o
 -19  13   1     6585.16     7419.26    235.64 o
 -16  13   1       19.77       94.48     39.29 o
 -13  13   1    30989.35    36222.50    834.34 o
 -10  13   1    56546.59    76099.08   2075.51 o
  -7  13   1     4735.09     6106.35    268.47 o
  -4  13   1    11570.87    16159.91    331.42 o
  -1  13   1    21938.38    24142.71    467.59 o
   2  13   1     3206.04     2640.28    111.36 o
   5  13   1     6513.41     5702.57    330.83 o
   8  13   1     2330.32     1697.70     62.86 o
  11  13   1      305.50      559.29     49.99 o
 -27  14   1      932.78      960.52     64.05 o
 -24  14   1    28432.86    28315.04    867.11 o
 -21  14   1     8004.41     7659.98    242.85 o
 -18  14   1    21248.01    20639.68    637.31 o
 -15  14   1     1696.25     2101.06     87.07 o
 -12  14   1    30073.92    34091.24    692.36 o
  -9  14   1     3076.15     3117.66    205.68 o
  -6  14   1    46150.41    49481.94   1735.85 o
  -3  14   1    18424.53    16468.35    337.36 o
   0  14   1     6598.45     7983.69    180.99 o
   3  14   1    64302.48    75325.43   3228.22 o
   6  14   1    33426.01    32470.98    812.39 o
   9  14   1    36971.26    36870.05   1013.61 o
  12  14   1     3582.10     3578.52    120.63 o
 -29  15   1     4069.01     4428.36    196.00 o
 -26  15   1        3.91      351.54     58.27 o
 -23  15   1     6725.01     6386.99    205.50 o
 -20  15   1    28219.88    27967.11    862.08 o
 -17  15   1    25239.47    25777.01    792.20 o
 -14  15   1     2636.29     2464.45    136.89 o
 -11  15   1     1030.55     1696.00     99.13 o
  -5  15   1    20676.65    16994.09    426.34 o
  -2  15   1    20109.04    20399.22    395.25 o
   1  15   1      387.88      374.60     42.92 o
   4  15   1    50514.18    52837.23   1850.11 o
   7  15   1    11602.80    11494.74    375.04 o
  10  15   1    13170.55    12582.82    350.25 o
  13  15   1     1877.92     2022.31    100.60 o
 -31  16   1     3392.93     3936.43    171.29 o
 -28  16   1      166.95       17.25     52.32 o
 -25  16   1     1228.75     1099.90     66.89 o
 -22  16   1     6323.87     5912.74    199.42 o
 -19  16   1    42300.87    44176.52   1348.16 o
 -16  16   1    10253.72    11502.02    492.26 o
 -13  16   1      774.68      805.09    102.44 o
 -10  16   1    17966.56    15275.47    470.74 o
  -4  16   1    15846.43    14267.12    291.11 o
  -1  16   1     9903.36    10474.37    223.23 o
   2  16   1    19146.79    19867.98    404.82 o
   5  16   1    28836.54    28339.29    659.06 o
   8  16   1    15989.03    15535.79    391.86 o
  11  16   1     1843.12     1830.28     90.30 o
  14  16   1      572.59      663.99     50.17 o
 -33  17   1     3104.05     3377.98    213.52 o
 -30  17   1     5656.85     5699.10    251.15 o
 -27  17   1     1074.23      925.88     58.78 o
 -24  17   1     2696.12     2619.31    134.77 o
 -21  17   1    45480.33    47478.98   1301.06 o
 -18  17   1    12124.34    11401.55    359.01 o
 -15  17   1    15950.93    15492.52    549.62 o
 -12  17   1       49.65      209.25     33.37 o
  -6  17   1    33406.37    31865.38    976.51 o
  -3  17   1     7023.29     7701.18    394.56 o
   0  17   1    35796.91    37243.12    856.78 o
   3  17   1    36002.35    38724.57   1061.26 o
   6  17   1    14030.96    13640.47    379.28 o
   9  17   1     1745.79     1704.71    158.36 o
  12  17   1     8493.13     7370.91    274.31 o
  15  17   1      672.76      856.60     68.77 o
 -35  18   1     7657.61     7427.26    568.84 o
 -32  18   1     1703.34     1657.43     88.94 o
 -29  18   1      413.74      538.47     90.33 o
 -26  18   1       70.10      -54.96     54.96 o
 -23  18   1    45571.25    47381.15   1290.93 o
 -20  18   1    32322.99    33135.22   1176.64 o
 -17  18   1      262.30       -9.72     67.19 o
 -14  18   1    37877.14    38643.50    892.19 o
 -11  18   1    10090.29    10367.84    247.52 o
  -5  18   1     1024.92     1219.81     83.10 o
  -2  18   1    49649.96    51992.57   1804.48 o
   1  18   1       31.46      270.88    129.50 o
   4  18   1    47433.10    52612.52   4686.01 o
   7  18   1      191.33      278.52     47.12 o
  10  18   1    31431.14    31854.00    925.48 o
  13  18   1     1705.01     1237.67     83.58 o
  16  18   1     2748.85     2958.03    214.79 o
 -37  19   1     1153.53     1861.58    335.24 o
 -34  19   1     7266.93     6991.47    416.97 o
 -31  19   1      495.54      403.74     47.64 o
 -28  19   1     1393.56     1243.17    105.62 o
 -25  19   1      312.52      137.40     88.27 o
 -22  19   1    22908.27    23152.96    640.94 o
 -19  19   1    15729.09    16070.31    499.77 o
 -13  19   1     6202.36     5551.06    143.28 o
 -10  19   1    39038.43    40993.25   1677.41 o
  -7  19   1    30294.23    29781.39    812.00 o
  -4  19   1    39856.26    45087.34   3909.34 o
  -1  19   1    16260.58    15058.62    378.30 o
   2  19   1     6081.04     6199.26    194.84 o
   5  19   1     7695.55     7909.85    298.86 o
   8  19   1     5475.33     5438.01    158.38 o
  11  19   1    16884.88    16291.70    679.19 o
  14  19   1       87.52      180.26     84.66 o
  17  19   1      348.32      638.48     90.91 o
 -36  20   1     3040.19     3575.85    338.69 o
 -33  20   1      921.58     1035.21     74.15 o
 -30  20   1      902.44      976.73     77.87 o
 -27  20   1    32180.52    30510.26   1084.29 o
 -24  20   1     8640.59     7563.32    260.27 o
 -21  20   1     4324.95     4013.42    134.11 o
 -18  20   1     5868.04     5167.95    337.07 o
 -15  20   1    49604.98    50434.32   1773.76 o
 -12  20   1     1352.34     1861.57     89.05 o
  -9  20   1    49624.91    53056.73   1878.00 o
  -6  20   1     2349.19     1986.86     84.86 o
   0  20   1    11209.55     9873.58    290.88 o
   3  20   1    40914.09    42610.55   1302.16 o
   6  20   1       60.41      165.05     56.96 o
   9  20   1    12152.05    12193.86    443.99 o
  12  20   1     3127.99     3320.44    175.02 o
  15  20   1     3151.40     2809.62    224.42 o
  18  20   1      360.56      493.93    165.20 o
 -38  21   1      254.63      631.07    191.19 o
 -35  21   1      872.75      990.41    101.66 o
 -32  21   1     4100.35     4301.79    228.29 o
 -29  21   1    15930.93    16160.33    827.56 o
 -26  21   1      537.65      605.81     58.58 o
 -23  21   1     7396.89     5769.24    167.10 o
 -20  21   1      280.41      201.71     41.77 o
 -14  21   1     9280.75     7450.55    191.36 o
 -11  21   1     3300.02     3254.40    114.93 o
  -8  21   1     2375.89     2279.26     61.93 o
  -5  21   1    57833.04    55373.17   2391.17 o
  -2  21   1    10894.06    10190.12    318.43 o
   1  21   1     5039.87     5208.53    131.65 o
   4  21   1     1812.61     1499.80    109.53 o
   7  21   1     2932.79     3323.18    131.72 o
  10  21   1    10605.04    10774.95    514.19 o
  13  21   1      149.06       18.29    113.29 o
  16  21   1      197.99      303.60    102.02 o
 -37  22   1       61.46     -126.10    126.10 o
 -34  22   1      159.32      -21.90     68.26 o
 -31  22   1     7230.79     8507.08    410.71 o
 -28  22   1    29000.49    28456.48   1173.81 o
 -25  22   1      304.15      281.27     39.28 o
 -22  22   1      526.73      360.12     64.07 o
 -19  22   1    23839.72    23215.09    827.17 o
 -13  22   1      356.17      315.82     51.90 o
 -10  22   1      177.38      327.12     48.45 o
  -7  22   1    15208.95    14754.00    346.22 o
  -4  22   1    36746.36    35338.95   1535.26 o
  -1  22   1    30560.27    30763.06    844.04 o
   2  22   1     2161.11     2109.89     71.74 o
   5  22   1      449.05      591.46     54.53 o
   8  22   1     7934.51     8257.87    343.24 o
  11  22   1     4980.16     4976.86    300.86 o
  14  22   1      714.20      575.17     83.39 o
 -36  23   1       55.51      233.65     63.69 o
 -33  23   1     2880.86     2982.83    163.43 o
 -30  23   1    21255.04    22138.88   1044.49 o
 -27  23   1     5378.93     4978.37    221.05 o
 -24  23   1       15.68      -37.56     37.56 o
 -21  23   1     2310.40     2504.70     90.20 o
 -18  23   1    42487.91    43329.84   1530.42 o
 -15  23   1     7881.23     6749.70    158.55 o
 -12  23   1       89.38      454.40     68.69 o
  -9  23   1       32.75       51.65     41.51 o
  -6  23   1    54221.22    56724.05   2444.09 o
  -3  23   1    42627.18    44642.36   1574.12 o
   0  23   1       49.36       52.37     51.44 o
   3  23   1     1874.02     1522.00     89.83 o
   6  23   1     3598.21     4278.60    189.90 o
   9  23   1     5678.26     5352.13    322.74 o
  12  23   1      331.37      398.61     85.18 o
 -35  24   1       63.20       76.86     60.90 o
 -32  24   1     3391.59     4130.01    218.32 o
 -29  24   1      584.16      769.92    121.25 o
 -26  24   1      690.83      567.59     52.51 o
 -23  24   1      424.55      382.50     40.18 o
 -20  24   1    16215.70    16255.70    504.11 o
 -17  24   1    23995.79    23089.51    826.92 o
 -14  24   1       63.03      107.28     46.42 o
 -11  24   1     4248.59     3651.01     85.39 o
  -8  24   1     4755.15     4564.99    124.26 o
  -5  24   1     5776.62     5989.33    172.78 o
  -2  24   1       55.01      -41.66     46.41 o
   1  24   1      114.04      106.71     45.15 o
   4  24   1       86.60      187.79     43.77 o
   7  24   1     2160.89     2147.48    143.36 o
  10  24   1      294.64      633.03    112.92 o
  13  24   1        6.88      279.02    134.26 o
 -37  25   1       37.81      329.62    149.00 o
 -34  25   1       87.49      211.59    133.29 o
 -31  25   1      863.17     1055.22     77.42 o
 -28  25   1       90.63      166.98     58.34 o
 -25  25   1     1582.51     2133.32    271.24 o
 -22  25   1      869.74      784.68     44.30 o
 -16  25   1    13894.77    12794.29    360.72 o
 -13  25   1    11290.95    11070.24    260.48 o
 -10  25   1     1309.13     1414.51     52.33 o
  -7  25   1       12.57       38.65     46.35 o
  -4  25   1      287.28       28.60    103.94 o
  -1  25   1     2700.72     2257.69     85.18 o
   2  25   1      986.22      982.72    103.88 o
   5  25   1        0.24      108.97     45.78 o
   8  25   1      611.92      681.98     74.37 o
  11  25   1        2.64       67.82    112.79 o
 -36  26   1      403.90      730.82    224.01 o
 -33  26   1     1145.55     1074.39    106.18 o
 -30  26   1      840.27      596.29     79.32 o
 -27  26   1      243.34      382.21     44.30 o
 -24  26   1     3369.39     3389.89    230.56 o
 -21  26   1     1582.83     1524.73     73.08 o
 -18  26   1     5912.53     5295.64    155.25 o
 -15  26   1     1502.91     1838.96    107.53 o
 -12  26   1     3686.47     3026.57    141.21 o
  -9  26   1     1953.68     2142.79     97.43 o
  -6  26   1      687.93      439.04     82.27 o
  -3  26   1    12069.50    11117.30    402.76 o
   0  26   1        1.00      233.14     91.17 o
   3  26   1      991.95     1020.67     78.57 o
   6  26   1      955.51     1281.90    125.27 o
   9  26   1      406.37      722.32    113.08 o
 -35  27   1       15.67      257.06     83.74 o
 -32  27   1       15.77       19.95     64.26 o
 -29  27   1      140.29      127.44     40.34 o
 -26  27   1     2157.51     2957.39    218.53 o
 -23  27   1      544.92      698.67     60.52 o
 -20  27   1     6040.39     5696.68    220.12 o
 -17  27   1      279.02      373.92     36.90 o
 -14  27   1     4557.48     4585.36    149.19 o
 -11  27   1      998.77     1310.98    140.75 o
  -8  27   1     5169.82     4990.54    165.29 o
  -5  27   1      939.34      996.40     92.95 o
  -2  27   1      456.40      497.55     67.92 o
   1  27   1      205.75      302.74     93.23 o
   4  27   1      159.42      125.29     54.05 o
   7  27   1     3273.56     3587.71    421.35 o
  10  27   1       10.09       19.63    109.52 o
 -34  28   1      215.06      356.78    129.43 o
 -31  28   1     2756.54     2827.00    237.06 o
 -28  28   1       11.15       10.63     73.16 o
 -25  28   1      561.27      790.77    116.72 o
 -22  28   1      945.14      830.22     63.38 o
 -19  28   1    10154.33     9994.03    423.67 o
 -16  28   1     1105.28      985.17    129.32 o
 -13  28   1     3669.86     4071.25    306.86 o
 -10  28   1      201.48      313.11     48.78 o
  -7  28   1     5163.30     5272.07    198.56 o
  -4  28   1     2932.40     2763.87    197.53 o
  -1  28   1     3204.12     3074.19    232.76 o
   2  28   1      807.95      841.99     79.61 o
   5  28   1     1592.48     1843.80    194.41 o
   8  28   1      898.06     1014.36    244.44 o
 -36  29   1      242.92      387.89    101.37 o
 -33  29   1     3379.16     4180.79    396.45 o
 -30  29   1     4548.46     4438.54    272.40 o
 -27  29   1      188.16      327.73     57.11 o
 -24  29   1        6.95       24.04     41.83 o
 -21  29   1     5133.48     5380.17    238.95 o
 -18  29   1    14139.96    12813.52    542.06 o
 -15  29   1       35.59       42.99     42.32 o
 -12  29   1     1885.56     1664.03    119.49 o
  -9  29   1     6297.68     6529.32    244.17 o
  -6  29   1     6891.14     7071.81    294.24 o
  -3  29   1      257.90      235.18    117.27 o
   0  29   1      943.29      956.91     87.60 o
   3  29   1      385.32      541.68     66.93 o
   6  29   1     2889.22     3293.35    742.18 o
 -35  30   1     3852.00     4698.40    740.27 o
 -32  30   1     1692.38     1921.59    192.82 o
 -29  30   1     1305.00     1200.21     85.47 o
 -26  30   1     1790.78     1380.56    119.29 o
 -23  30   1     6029.70     5979.79    254.15 o
 -20  30   1    20780.19    20231.02    823.55 o
 -17  30   1     1752.86     1581.16     93.32 o
 -14  30   1     1090.44      890.29     92.30 o
 -11  30   1      113.41      134.39     37.85 o
  -8  30   1    16878.84    17208.88    702.23 o
  -5  30   1     1399.60     1518.66    104.37 o
  -2  30   1     1555.26     1454.07    107.86 o
   1  30   1      504.36      709.97    197.36 o
   4  30   1     3229.87     3349.22    754.63 o
 -34  31   1     3607.83     4498.78    710.91 o
 -31  31   1      742.05      914.87    111.44 o
 -28  31   1     1019.14     1298.65    118.13 o
 -25  31   1      167.10      134.95     54.37 o
 -22  31   1     3127.48     2975.69    133.70 o
 -19  31   1     7948.89     7934.22    383.69 o
 -16  31   1     2666.12     2597.96    141.68 o
 -13  31   1      629.78      520.15     66.48 o
 -10  31   1     6881.96     7501.34    312.95 o
  -7  31   1     8492.34     8150.71    486.50 o
  -4  31   1     1878.25     1510.05    109.39 o
  -1  31   1     4966.04     4700.46    364.92 o
   2  31   1     1095.96     1121.44    213.76 o
 -33  32   1      564.30      637.81    132.57 o
 -30  32   1       25.97      298.93     63.09 o
 -27  32   1     3786.03     3814.47    300.14 o
 -24  32   1      116.08       -1.63    102.89 o
 -21  32   1     6298.92     6459.14    424.39 o
 -18  32   1     1530.41     1344.92     88.98 o
 -15  32   1     8362.65     7709.19    374.44 o
 -12  32   1     1151.37      752.58     48.47 o
  -9  32   1    11513.96    11118.62    568.58 o
  -6  32   1      282.59      283.33     61.73 o
  -3  32   1     1339.13     1521.29    132.58 o
   0  32   1     2304.36     2090.20    247.47 o
 -32  33   1        9.68      -24.09     71.00 o
 -29  33   1     3974.44     4421.29    363.46 o
 -26  33   1     1147.01     1265.10    142.26 o
 -23  33   1       46.77       26.06     78.68 o
 -20  33   1      809.33      862.93     80.76 o
 -17  33   1     8852.59     8783.86    520.16 o
 -14  33   1     2939.55     2626.88    170.68 o
 -11  33   1      187.71      201.06     63.50 o
  -8  33   1      900.94      773.16     96.36 o
  -5  33   1     1466.50     1880.71    158.76 o
  -2  33   1     2211.37     2565.50    304.51 o
 -31  34   1     3016.96     2744.42    433.25 o
 -28  34   1     4849.88     4906.44    570.35 o
 -25  34   1      232.59      232.90     84.53 o
 -22  34   1     1368.02     1346.08    137.70 o
 -19  34   1     1481.70     1557.50    115.96 o
 -16  34   1    10489.34    10628.61    625.00 o
 -13  34   1     1156.60     1286.45    114.42 o
 -10  34   1     2647.52     2215.72    170.18 o
  -7  34   1      128.46      308.02     89.94 o
  -4  34   1     4644.74     4756.72    738.40 o
 -30  35   1     2697.42     3016.57    481.34 o
 -27  35   1     2054.44     2845.90    338.12 o
 -24  35   1     1195.47     1311.88    170.51 o
 -21  35   1      158.68       95.39     62.28 o
 -18  35   1     3175.13     4195.28    327.18 o
 -15  35   1     3174.10     3439.79    272.17 o
 -12  35   1      160.52      140.59    112.75 o
  -9  35   1       82.70       -3.52     66.36 o
  -6  35   1     2432.16     2353.71    413.76 o
 -29  36   1     1465.77     1413.68    293.15 o
 -26  36   1       13.10      -83.96     83.96 o
 -23  36   1      910.76      858.43    123.37 o
 -20  36   1      877.55      859.61    102.85 o
 -17  36   1     2587.82     3146.14    300.29 o
 -14  36   1        1.49      -39.59     44.15 o
 -11  36   1       42.87      113.60     68.54 o
  -8  36   1      222.08      153.62    124.50 o
 -25  37   1     1492.21     1566.89    374.18 o
 -22  37   1      148.96      297.48    112.57 o
 -19  37   1      282.95      363.16    142.87 o
 -16  37   1     2680.57     3129.89    529.12 o
 -13  37   1     1992.37     1893.03    444.17 o
 -10  37   1      376.80      879.82    236.73 o
 -21  38   1      204.86      289.34    110.31 o
 -18  38   1        1.40      -71.41    128.52 o
 -15  38   1      179.86      495.08    172.69 o
   2   3   2    23606.02    28408.64    654.75 o
  -6   4   2    57294.06    73796.23   2590.60 o
   0   4   2    16418.49    18361.52    437.80 o
   3   4   2    76425.92    84320.85   1937.37 o
  -8   5   2    93743.15   108293.77   3801.01 o
  -2   5   2    31502.84    43568.20   1471.73 o
   1   5   2     5502.70     2838.33     73.13 o
   4   5   2    21696.72    14008.45    305.04 o
  -7   6   2    60099.71    65858.15   1788.13 o
  -4   6   2     9473.35    10696.84    477.90 o
  -1   6   2    50763.44    58934.25   1271.78 o
   2   6   2   130625.84   166086.52   7120.98 o
   5   6   2    61675.72    63113.44   1719.73 o
 -12   7   2    38806.76    44284.88   1623.00 o
  -6   7   2     7039.49     6687.99    200.76 o
  -3   7   2     4054.18     8030.48    367.69 o
   0   7   2    39661.15    43671.89    838.59 o
   3   7   2    84465.92   103363.98   3141.02 o
   6   7   2    93966.50   126371.91   7660.59 o
 -14   8   2     1783.58     1771.41     99.57 o
 -11   8   2    15563.80    15651.22    733.62 o
  -8   8   2     1759.37     2986.27     77.76 o
  -2   8   2    19324.34    20386.37    443.10 o
   1   8   2    37105.05    44936.57   1418.36 o
   4   8   2      414.52     1160.44     76.50 o
   7   8   2    22931.73    27066.18    625.93 o
 -16   9   2    14011.36    14729.87    500.63 o
 -13   9   2    45453.20    58628.69   1458.87 o
 -10   9   2    17970.29    23762.85    727.04 o
  -7   9   2    13713.31    15054.23    376.95 o
  -1   9   2    27797.49    33819.23   1064.73 o
   2   9   2    40600.95    42246.58   1491.14 o
   5   9   2    11759.56    11511.27    320.90 o
   8   9   2      116.01      588.36     98.01 o
 -18  10   2     5209.05     5740.47    148.13 o
 -15  10   2       12.26      301.08     57.90 o
 -12  10   2    57962.72    70594.41   4335.66 o
  -9  10   2     7998.94     6277.58    276.30 o
  -6  10   2     1455.22     2077.89    139.89 o
  -3  10   2     1583.33     1702.08    125.14 o
   0  10   2    61294.68    74195.52   4517.70 o
   6  10   2     1142.16     1127.53     68.92 o
   9  10   2       42.44      221.32     44.72 o
 -20  11   2     7206.32     7103.24    256.02 o
 -17  11   2     2104.30     2714.65     84.27 o
 -14  11   2    22473.30    21636.28    592.58 o
  -8  11   2      264.31     1161.39    139.01 o
  -5  11   2    45768.14    55290.95   1234.45 o
  -2  11   2     1971.54     1011.60    122.34 o
   4  11   2    17053.39    17631.31    929.20 o
   7  11   2    10823.71    11067.96    363.20 o
  10  11   2     7700.02     8746.69    270.58 o
 -22  12   2     9975.67    10458.50    292.21 o
 -19  12   2    10864.30    11184.53    285.31 o
 -16  12   2      326.93      862.47     86.87 o
 -10  12   2    66013.35    68355.02   3036.51 o
  -7  12   2      963.19     1150.63    158.39 o
  -4  12   2    10969.25    12542.81    244.41 o
   5  12   2     3204.24     4216.94    221.70 o
   8  12   2    12990.71    12037.40    305.00 o
  11  12   2     8444.55     7801.28    201.38 o
 -24  13   2    55748.86    58674.57   2063.78 o
 -21  13   2     2750.60     2345.82    190.39 o
 -18  13   2     1790.10     1368.48    130.25 o
 -15  13   2    17753.75    15217.23    422.28 o
  -9  13   2     4945.18     4758.72    270.03 o
  -6  13   2    11817.18     8667.72    298.36 o
  -3  13   2     3304.54     5687.09    384.71 o
   3  13   2    33331.08    35957.75    826.69 o
   6  13   2    54952.67    62284.53   2184.59 o
   9  13   2      591.22      703.66     50.59 o
  12  13   2    14517.31    13120.21    368.37 o
 -26  14   2    33369.03    34784.62   1069.59 o
 -23  14   2    35339.90    37674.02   1330.07 o
 -20  14   2    18758.77    18468.06    657.47 o
 -17  14   2     1750.74     2001.24    118.43 o
  -8  14   2    14544.84    14477.81    444.26 o
  -5  14   2    26520.68    26403.99    572.12 o
   1  14   2    34399.37    33452.31    773.04 o
   4  14   2      209.16     1043.26    319.27 o
   7  14   2    51175.77    50735.07   1802.44 o
  10  14   2    12266.61    11804.41    330.00 o
  13  14   2    24232.50    23302.00    721.27 o
 -28  15   2     5985.46     6492.81    241.31 o
 -25  15   2    21615.71    21349.11    661.65 o
 -22  15   2     1563.07     1437.70     72.47 o
 -19  15   2     2368.81     1753.30    117.04 o
 -16  15   2    12919.79    12921.95   1111.70 o
 -10  15   2      658.30      748.01     58.17 o
  -7  15   2    50807.99    47134.49   1040.91 o
  -4  15   2    12036.08    15044.16    595.89 o
  -1  15   2    73568.79    71191.77   3068.84 o
   2  15   2    16090.67    16445.94    320.49 o
   5  15   2    40198.68    40553.55    941.61 o
   8  15   2     3339.27     2942.40    122.52 o
  11  15   2     3430.10     3057.49     97.00 o
  14  15   2    11732.75    11317.84    411.54 o
 -30  16   2        0.04       98.72     81.74 o
 -27  16   2     3022.45     2861.77    168.56 o
 -24  16   2      128.62       39.22    119.29 o
 -21  16   2    24365.44    23646.38   1031.54 o
 -18  16   2     8451.68     6367.92    449.08 o
 -15  16   2    45011.99    47571.72   2887.90 o
 -12  16   2    14518.63    14034.31    447.45 o
  -9  16   2    32586.52    28657.38    661.29 o
  -6  16   2    67207.06    70875.80   2161.40 o
  -3  16   2    13938.54    15273.86    368.43 o
   0  16   2     7633.56     6486.53    166.31 o
   3  16   2     2831.65     2658.67     58.01 o
   6  16   2    29270.58    25834.56    648.09 o
   9  16   2      367.59      492.52     83.33 o
  12  16   2     3479.72     3665.89    146.70 o
  15  16   2       70.88       25.64     63.13 o
 -32  17   2     6361.68     6102.39    366.90 o
 -29  17   2      103.31      112.49     43.71 o
 -26  17   2    15421.15    14537.94    452.24 o
 -23  17   2     9084.46     9508.52    350.59 o
 -17  17   2     1032.37      574.42     58.48 o
 -14  17   2     8456.91     7743.16    201.52 o
 -11  17   2     9879.82     9061.73    281.68 o
  -5  17   2     3225.70     2673.04    100.45 o
  -2  17   2    17177.68    16551.41    462.69 o
   1  17   2     1086.15     1139.27     60.05 o
   4  17   2    43385.70    43554.24   1332.69 o
   7  17   2     9580.30     8736.52    225.91 o
  10  17   2     1184.79     1284.88     93.71 o
  13  17   2        6.12        8.76     76.98 o
  16  17   2     4229.08     3797.18    409.46 o
 -34  18   2     4261.73     4295.90    410.21 o
 -31  18   2     2409.41     2929.69    286.93 o
 -28  18   2      170.78      156.39     66.24 o
 -25  18   2     4765.44     4907.36    218.89 o
 -22  18   2    11153.46    10746.59    337.75 o
 -19  18   2    17136.02    14389.70   1040.85 o
 -16  18   2      569.56      277.80     94.70 o
 -13  18   2     3823.92     4085.43    136.39 o
  -7  18   2    41249.82    40811.38    879.25 o
  -4  18   2    14101.53    14717.64    484.35 o
  -1  18   2      479.45      579.78     53.76 o
   2  18   2    24240.51    24172.35    495.55 o
   5  18   2     4553.03     3591.49    108.98 o
   8  18   2     8033.54     7899.46    264.82 o
  11  18   2     1284.19     1450.10     74.01 o
  14  18   2     2827.22     2674.92    298.20 o
  17  18   2     3471.74     3599.35    349.26 o
 -36  19   2      732.68      803.75    116.24 o
 -33  19   2     4302.54     4261.24    261.89 o
 -30  19   2     1659.65     1662.30    111.86 o
 -27  19   2       73.25      -39.95     39.95 o
 -24  19   2     4184.87     4477.88    177.62 o
 -21  19   2    40565.13    41056.41   1449.89 o
 -18  19   2     1277.04      761.17     67.03 o
 -15  19   2     3655.23     3722.37    179.64 o
 -12  19   2    15624.76    15860.88    487.86 o
  -6  19   2     1085.41     1095.08     87.15 o
  -3  19   2     9178.26    10248.35    280.75 o
   0  19   2     6958.20     7267.38    161.01 o
   3  19   2    10364.34     9659.08    213.81 o
   6  19   2     6945.27     6248.48    180.05 o
   9  19   2      237.30      229.32     34.95 o
  12  19   2     1187.03     1049.07    137.02 o
  15  19   2      131.68      239.30     83.24 o
  18  19   2      527.44      567.74    164.44 o
 -35  20   2      304.94      450.61     97.66 o
 -32  20   2       12.57      185.40     94.88 o
 -29  20   2       67.89      408.07     72.83 o
 -26  20   2     6826.50     5726.24    207.27 o
 -23  20   2    17670.42    18727.95    578.53 o
 -20  20   2      330.49      102.47     34.15 o
 -17  20   2     4280.76     4424.88    165.12 o
 -14  20   2     1061.80     1541.94    264.37 o
 -11  20   2     8029.88     7743.36    341.92 o
  -8  20   2       67.89      150.41     37.68 o
  -5  20   2     2078.39     2305.36     60.95 o
  -2  20   2     2247.85     2192.86    121.45 o
   1  20   2    12609.25    12181.90    268.75 o
   4  20   2       19.93       91.61     38.95 o
   7  20   2      150.73      260.33     34.15 o
  10  20   2       73.44      226.16     97.78 o
  13  20   2        3.09      -93.41     93.41 o
  16  20   2        1.35      160.17     65.76 o
 -37  21   2      355.28      761.33    214.49 o
 -34  21   2     1273.88     1309.22    278.07 o
 -31  21   2     1215.79     1465.34     83.34 o
 -28  21   2     1113.40     1295.34    114.28 o
 -25  21   2       56.27      -50.82     53.66 o
 -22  21   2      152.84      449.68    138.99 o
 -19  21   2      885.76      862.82     66.60 o
 -16  21   2     2422.54     2973.72     98.27 o
 -13  21   2      203.34      205.96     27.42 o
 -10  21   2     1285.92     1394.76    137.63 o
  -7  21   2     2587.30     2588.03     66.84 o
  -4  21   2     4509.28     4614.57    113.13 o
  -1  21   2      322.23      424.75     46.55 o
   2  21   2     8483.68     8150.17    194.79 o
   5  21   2     2172.09     1797.11     78.28 o
  11  21   2      400.40      641.18    100.94 o
  14  21   2     1323.75     1290.54    138.92 o
 -36  22   2      329.62      253.24     82.15 o
 -33  22   2      285.75      427.58    163.88 o
 -30  22   2     1923.00     2664.60    226.74 o
 -27  22   2      861.22     1085.70     94.88 o
 -24  22   2      567.42      537.38    124.50 o
 -21  22   2     4756.22     3700.81    127.74 o
 -18  22   2     3436.88     4278.21    176.14 o
 -15  22   2     6143.16     5912.60    154.08 o
 -12  22   2    13526.16    13020.42    363.40 o
  -9  22   2     6009.32     5227.58    181.15 o
  -6  22   2      395.22      561.67     83.38 o
  -3  22   2      758.03     1001.90     76.98 o
   0  22   2      615.98      648.81     84.28 o
   3  22   2     1375.21     1486.15     96.68 o
   6  22   2      283.87      146.13     42.25 o
   9  22   2      654.83      852.49     99.41 o
  12  22   2      199.57      114.22     59.87 o
  15  22   2     3192.83     3877.01    869.17 o
 -35  23   2       77.56      159.76     99.41 o
 -32  23   2      925.40     1170.73    103.20 o
 -29  23   2      398.90      721.70     72.72 o
 -26  23   2        1.85      306.54     96.52 o
 -23  23   2     7217.34     6641.78    235.11 o
 -20  23   2      195.56      347.02     39.30 o
 -17  23   2     5210.99     5891.08    188.24 o
 -14  23   2      634.20      419.59     27.51 o
 -11  23   2    34981.93    33374.75    912.67 o
  -8  23   2      177.12      268.84     56.15 o
  -5  23   2    11265.38    11138.85    513.78 o
  -2  23   2     3398.11     3815.93    264.24 o
   1  23   2     5989.07     5982.36    276.14 o
   4  23   2    11153.58     9727.88    499.05 o
   7  23   2     1363.67     1526.23    120.57 o
  10  23   2      459.79      629.32     78.31 o
  13  23   2     1382.26     1639.76    173.01 o
 -37  24   2       23.84       32.62    122.47 o
 -34  24   2     2435.62     2640.77    261.79 o
 -31  24   2      712.35      831.18    100.06 o
 -28  24   2      796.52      797.91     63.21 o
 -25  24   2    12384.63    12504.92    523.07 o
 -22  24   2     6332.58     5608.61    186.34 o
 -19  24   2      490.12      587.78     99.53 o
 -16  24   2     9909.28     9565.10    244.20 o
 -13  24   2    12233.94    11723.35    257.59 o
 -10  24   2    11364.61    10054.33    273.99 o
  -7  24   2      347.61      195.63     24.93 o
  -4  24   2     9249.38     8587.16    310.33 o
  -1  24   2    17435.61    16646.58    725.25 o
   2  24   2     8792.43     9056.18    329.89 o
   5  24   2      147.56       67.87     48.71 o
   8  24   2     2273.41     2029.16    216.34 o
  11  24   2      154.20      325.51     67.66 o
 -36  25   2     4115.88     3989.57    894.41 o
 -33  25   2       70.25      231.62     58.05 o
 -30  25   2      148.62      230.15     51.84 o
 -27  25   2     4621.94     4090.67    180.54 o
 -24  25   2    31584.57    34096.76   1401.63 o
 -21  25   2      416.87       96.97     53.38 o
 -18  25   2      193.66        3.02     39.46 o
 -15  25   2     1640.73     1888.97     66.45 o
 -12  25   2    27142.57    27630.84    691.87 o
  -9  25   2    18142.71    17283.24    532.40 o
  -6  25   2     1902.64     1638.81     59.10 o
  -3  25   2     1270.63     1203.08     67.27 o
   0  25   2    15550.95    15263.60    781.41 o
   3  25   2    12430.63    11121.00    458.71 o
   6  25   2     3861.30     3691.94    230.28 o
   9  25   2      207.17      298.35     73.90 o
  12  25   2      504.95      524.68    154.51 o
 -35  26   2     2344.22     2621.27    318.02 o
 -32  26   2      179.94      441.62     93.80 o
 -29  26   2      133.40       63.32     59.54 o
 -26  26   2    13965.77    15909.06    750.99 o
 -23  26   2    16652.08    17966.34    777.82 o
 -20  26   2      564.03      458.55     84.01 o
 -17  26   2     1605.55     1176.03     86.13 o
 -14  26   2    26890.39    29562.54    903.57 o
 -11  26   2    28102.69    26629.30    731.20 o
  -8  26   2      814.57      785.04     96.62 o
  -5  26   2    10643.47     9744.00    311.41 o
  -2  26   2     5508.81     5578.47    245.84 o
   1  26   2    14624.57    15214.02    622.64 o
   4  26   2      348.09      205.57     76.86 o
   7  26   2     2667.63     2492.06    249.40 o
  10  26   2        0.29      156.56    118.88 o
 -34  27   2      102.07      257.34     98.09 o
 -31  27   2     1105.18     1470.55    164.18 o
 -28  27   2     2132.57     2293.64    138.20 o
 -25  27   2    15696.40    17597.82    828.97 o
 -22  27   2       17.08      159.01     39.27 o
 -19  27   2     6814.80     6890.20    256.51 o
 -16  27   2     2331.30     2324.94    112.57 o
 -13  27   2    34222.94    35422.05    967.61 o
 -10  27   2     5315.14     4525.38    209.04 o
  -7  27   2    17213.61    17905.85    639.65 o
  -4  27   2     3361.51     2616.07    171.91 o
  -1  27   2     9443.19     9777.53    404.07 o
   2  27   2     5945.02     5675.38    341.97 o
   5  27   2     2191.20     1934.84    197.81 o
   8  27   2      689.29     1030.82    258.00 o
 -36  28   2       88.08      167.20     86.12 o
 -33  28   2     1048.66     1006.12    206.53 o
 -30  28   2      594.86      795.07     76.12 o
 -27  28   2     5545.30     6149.69    302.68 o
 -24  28   2     1923.37     2933.63    160.54 o
 -21  28   2     6676.45     6927.22    230.09 o
 -18  28   2     9043.31     8518.79    311.99 o
 -15  28   2     2704.87     3111.16    112.00 o
 -12  28   2     8992.94     8712.84    284.47 o
  -9  28   2     4962.15     4494.27    179.64 o
  -6  28   2     7370.24     7071.82    263.06 o
  -3  28   2     1452.84     1804.65    158.56 o
   0  28   2     3584.77     3674.99    196.05 o
   3  28   2      798.71      631.72     72.11 o
   6  28   2     1635.49     1354.56    224.76 o
 -35  29   2       37.78      149.74    175.62 o
 -32  29   2     4334.50     4358.96    507.02 o
 -29  29   2      681.38      602.44     78.03 o
 -26  29   2      623.76      747.96     78.31 o
 -23  29   2      102.97       41.40     54.70 o
 -20  29   2    20468.51    19724.50    709.17 o
 -17  29   2        2.72       46.66     36.87 o
 -14  29   2     4250.01     3938.02    234.89 o
 -11  29   2     1303.71     1079.31     61.14 o
  -8  29   2     7700.12     7797.79    325.35 o
  -5  29   2     1957.79     1646.08    117.41 o
  -2  29   2     1202.42     1501.07    105.13 o
   1  29   2      105.57       90.02     58.48 o
   4  29   2     1625.90     1820.70    318.07 o
 -34  30   2      216.88      181.52     86.90 o
 -31  30   2     1948.41     1916.54    238.84 o
 -28  30   2      827.56      649.41     75.03 o
 -25  30   2       55.78      -54.63     54.63 o
 -22  30   2     5424.74     6267.29    240.65 o
 -19  30   2      754.62      889.95    241.83 o
 -16  30   2        4.75      201.38     59.09 o
 -13  30   2     1801.94     1519.30     89.76 o
 -10  30   2     7156.92     7296.21    304.40 o
  -7  30   2     5669.34     5346.13    263.18 o
  -4  30   2      627.30      568.13     70.06 o
  -1  30   2      261.32      159.73     47.54 o
   2  30   2      885.81     1022.11    141.90 o
   5  30   2     1364.98     1297.41    312.06 o
 -33  31   2     2988.62     3090.48    491.34 o
 -30  31   2      561.96      637.22    115.10 o
 -27  31   2      165.16      160.49     93.99 o
 -24  31   2      180.95       30.17     59.40 o
 -21  31   2     9602.90     9562.45    354.00 o
 -18  31   2       87.42       32.27     54.78 o
 -15  31   2       15.45      115.30     88.01 o
 -12  31   2      906.28      714.52     53.05 o
  -9  31   2     3679.24     3513.40    185.60 o
  -6  31   2     1317.85     1143.06     93.02 o
  -3  31   2      979.98      832.88     72.57 o
   0  31   2      353.01      624.60     90.07 o
   3  31   2       96.78      439.02    144.99 o
 -32  32   2      842.35      847.90    158.05 o
 -29  32   2       72.10      211.25     86.95 o
 -26  32   2       96.88       88.71     58.16 o
 -23  32   2      886.95      969.47    128.96 o
 -20  32   2     3477.18     3504.81    189.17 o
 -17  32   2        1.54       94.76     61.96 o
 -14  32   2       38.10       61.47     49.86 o
 -11  32   2     1977.61     1731.66    116.16 o
  -8  32   2        3.86       29.79    153.07 o
  -5  32   2       56.23      207.95     59.35 o
  -2  32   2       66.59       15.49     74.96 o
   1  32   2      111.65      215.29    109.74 o
 -31  33   2      195.88      242.87    323.93 o
 -28  33   2      193.89      806.39    184.51 o
 -25  33   2     2479.58     2241.24    438.36 o
 -22  33   2      507.11      634.53     63.65 o
 -19  33   2        0.31       68.01     55.38 o
 -16  33   2      229.47      545.87    149.53 o
 -13  33   2      533.03      603.53     68.47 o
 -10  33   2        7.83      103.55     53.71 o
  -7  33   2       10.55       36.52     52.14 o
  -4  33   2       59.57      219.07     59.27 o
  -1  33   2      148.82      571.98    159.06 o
 -30  34   2       63.35      677.78    200.42 o
 -27  34   2     1527.13     2211.23    281.44 o
 -24  34   2       45.45       19.67     61.11 o
 -21  34   2      332.74      147.44     69.49 o
 -18  34   2      255.70      626.04    172.39 o
 -15  34   2     2769.77     2713.37    219.82 o
 -12  34   2      426.92      545.00     97.99 o
  -9  34   2        1.99       83.98     52.12 o
  -6  34   2      136.12      172.64     54.13 o
  -3  34   2      196.43      356.97     83.73 o
 -29  35   2       62.54      189.55    138.69 o
 -26  35   2     1530.56     1832.56    229.88 o
 -23  35   2     1453.16     1383.12    178.93 o
 -20  35   2      197.39      404.03     78.03 o
 -17  35   2     1434.01     1618.35    121.01 o
 -14  35   2      179.50      318.87     65.78 o
 -11  35   2      844.02      775.83    144.32 o
  -8  35   2     1670.56     1424.34    236.81 o
  -5  35   2     2065.38     1416.75    327.74 o
 -28  36   2      312.24      917.27    242.45 o
 -25  36   2     1135.24     1746.19    416.80 o
 -22  36   2     1212.10     1479.73    158.66 o
 -19  36   2     1038.21      921.87    118.32 o
 -16  36   2     1227.67     1422.82    124.13 o
 -13  36   2     1531.31     1450.60    153.78 o
 -10  36   2      584.62     1287.38    424.23 o
 -24  37   2     4744.07     4659.79   1047.45 o
 -21  37   2     1264.52     1333.00    261.30 o
 -18  37   2        3.85      186.77     93.41 o
 -15  37   2       25.40      187.90     93.42 o
 -12  37   2      996.38     1330.30    228.62 o
   0   0   3    64041.97    72542.33   3130.13 o
   1   1   3     8473.02     6607.43    169.28 o
  -1   2   3    30800.61    31873.67    795.56 o
   2   2   3   105231.54   140904.00   8533.17 o
  -3   3   3     7985.06     6756.11    418.32 o
   0   3   3    17263.96    16858.46    367.90 o
   3   3   3   104246.49   145457.28   8827.19 o
  -5   4   3      965.78     1706.32    150.56 o
  -2   4   3       89.03      713.48     77.95 o
   1   4   3     4582.13     5029.04    120.07 o
   4   4   3    53353.06    54988.05   1263.79 o
  -4   5   3    61886.69    77088.45   2341.37 o
  -1   5   3    20867.73    20258.76    485.87 o
   2   5   3    18073.25    14767.83    500.35 o
   5   5   3    14058.69    12706.88    330.72 o
  -6   6   3    16156.38    18033.71    970.23 o
   3   6   3    40322.76    40626.67    875.03 o
   6   6   3     3147.78     4231.45    309.77 o
 -11   7   3    25528.35    25102.87    696.31 o
   1   7   3     7554.34     9035.30    807.24 o
   4   7   3    43062.23    49716.82   1069.65 o
   7   7   3     4687.63     3647.83    145.18 o
 -13   8   3    36329.91    45202.70   1965.81 o
 -10   8   3    27695.43    27750.77    817.64 o
  -1   8   3    47620.03    50268.13   3846.07 o
   2   8   3    81828.54    91929.17   3948.89 o
   5   8   3       35.66      389.33     24.26 o
   8   8   3    68481.71    66534.43   4060.52 o
 -15   9   3    78064.69    93715.83   5706.75 o
 -12   9   3      343.46      492.87     77.64 o
  -9   9   3    21663.30    23923.48    515.48 o
  -3   9   3    76797.14    73275.73   4463.69 o
   0   9   3      935.03     1470.05    156.27 o
   3   9   3      909.90      389.41     45.69 o
   6   9   3    25219.26    23445.21    778.19 o
 -14  10   3     2335.15     2502.65    175.53 o
 -11  10   3    11678.11    10021.31    218.93 o
  -8  10   3    34357.82    37139.29   2792.72 o
  -2  10   3    49623.93    53627.39   1466.87 o
   1  10   3    13983.10    11698.68    345.95 o
   4  10   3     1214.05      984.72     78.77 o
   7  10   3    71645.35    72587.05   4429.67 o
  10  10   3    47017.32    47708.04   2894.33 o
 -19  11   3    35569.43    35288.87   1530.42 o
 -16  11   3    46824.69    47487.03   1669.00 o
 -13  11   3    14418.82    14439.10    580.24 o
 -10  11   3    11435.05    11014.61    240.85 o
  -1  11   3     5553.39     6870.57    332.90 o
   2  11   3    53630.10    59814.27   1377.18 o
   5  11   3    37290.89    41881.16   1143.36 o
   8  11   3     9373.23     8143.62    491.34 o
  11  11   3     5701.09     5030.04    164.65 o
 -21  12   3       25.25       63.72     42.93 o
 -18  12   3    33269.36    35131.55    878.87 o
 -15  12   3     1163.22     1192.30    118.67 o
 -12  12   3     1080.59      340.03     32.01 o
  -6  12   3    25048.61    24299.77   1155.44 o
  -3  12   3      977.86     1020.00     69.96 o
   0  12   3     5681.23     3922.81    115.66 o
   3  12   3     4025.96     3514.93    167.10 o
   6  12   3     1649.72     1422.98    112.13 o
   9  12   3       26.47      251.05     25.79 o
  12  12   3     5051.25     4875.38    159.66 o
 -23  13   3      307.72      414.45     52.95 o
 -20  13   3     6266.68     6415.07    235.74 o
 -17  13   3      164.39      256.57    124.05 o
 -14  13   3    34208.01    33964.54    929.62 o
 -11  13   3     6284.67     5208.50    147.10 o
  -8  13   3      444.38     1254.85    206.17 o
  -5  13   3       58.13      333.57     28.70 o
  -2  13   3    12852.13    11601.77    240.96 o
   1  13   3    58432.27    57581.26   1569.30 o
   4  13   3     1245.30     1789.57    114.03 o
   7  13   3    13515.94    14051.29    357.49 o
  10  13   3     6636.65     6282.79    204.02 o
  13  13   3     2995.49     2718.16    138.39 o
 -25  14   3     2201.43     1899.40     95.57 o
 -22  14   3     2385.39     2403.30     77.08 o
 -19  14   3     1262.09     1798.84     74.24 o
 -16  14   3    22466.90    22207.43    558.20 o
 -13  14   3    39748.05    39982.13   1215.91 o
 -10  14   3    28748.15    29016.57    670.37 o
  -7  14   3      465.90      742.66     41.57 o
  -4  14   3    28981.86    28493.54    677.87 o
  -1  14   3     6913.20     5211.68    111.07 o
   2  14   3     5652.01     5369.10    167.34 o
   5  14   3     9975.28    10203.89    259.69 o
   8  14   3     8778.65     8164.15    229.64 o
  11  14   3    17856.54    17849.54    553.51 o
  14  14   3     1290.20      978.43     61.36 o
 -27  15   3     1047.82      710.01     60.56 o
 -24  15   3     8527.08     8190.65    302.10 o
 -21  15   3     8425.59     7918.97    294.37 o
 -18  15   3     7038.19     6374.82    181.48 o
 -15  15   3      329.37      295.61     54.48 o
 -12  15   3     4164.41     3453.20     86.82 o
  -9  15   3    22564.59    21513.70    542.62 o
  -6  15   3    16908.96    14957.43    348.25 o
  -3  15   3    11457.11    10185.84    251.04 o
   0  15   3     3570.10     3188.33     79.96 o
   3  15   3     8781.96     7983.63    206.08 o
   6  15   3     6580.21     6560.40    187.89 o
   9  15   3        9.59       25.78     63.34 o
  12  15   3      263.22       93.42     45.49 o
  15  15   3     1069.26      969.38    105.35 o
 -29  16   3     1916.69     1778.14    152.37 o
 -26  16   3     3957.68     3689.95    149.12 o
 -23  16   3     4620.84     5346.77    204.70 o
 -20  16   3     6989.89     6954.54    222.12 o
 -17  16   3      536.93      453.46     45.15 o
 -14  16   3     2711.23     2220.41    108.45 o
 -11  16   3     4520.71     6025.91    157.34 o
  -8  16   3    49327.16    49091.49   1498.86 o
  -5  16   3      858.92      797.18     72.44 o
  -2  16   3     2566.47     2507.59    149.43 o
   1  16   3       82.25       95.05     29.61 o
   4  16   3     6058.73     5519.55    173.62 o
   7  16   3     4581.29     4836.20    249.81 o
  10  16   3     3290.03     2979.11     96.81 o
  13  16   3     1400.97     1334.12     91.90 o
  16  16   3       21.41      226.04     63.52 o
 -31  17   3     5885.98     6184.03    320.49 o
 -28  17   3      891.67      929.75    138.40 o
 -25  17   3     1204.72     1498.57    145.83 o
 -22  17   3     1089.65     1383.75    102.50 o
 -19  17   3    40255.36    41182.19   1256.93 o
 -16  17   3      862.93     1323.01    112.03 o
 -13  17   3      694.31      691.40     95.45 o
 -10  17   3    19657.35    17265.91    533.84 o
  -7  17   3    12560.99    11592.25    294.47 o
  -4  17   3     5062.42     4657.62    286.11 o
  -1  17   3    17335.80    16403.76    422.10 o
   2  17   3     3164.52     3432.55    160.50 o
   5  17   3     3715.26     3442.20    109.55 o
   8  17   3     5594.68     5163.16    152.46 o
  11  17   3     3941.25     4397.89    170.73 o
  14  17   3      972.71      956.72     71.95 o
  17  17   3     1366.45     1639.18    145.44 o
 -33  18   3     3088.88     3578.50    246.46 o
 -30  18   3      601.83      967.46     69.49 o
 -27  18   3      188.99      134.18     57.87 o
 -24  18   3     9622.33     9371.44    601.19 o
 -21  18   3    20033.95    21170.75    770.61 o
 -18  18   3      387.57      607.23     44.94 o
 -15  18   3     4706.10     4436.90    184.20 o
 -12  18   3     7096.73     6692.48    282.50 o
  -6  18   3    20101.50    20831.08    482.48 o
  -3  18   3     7537.84     6553.52    285.86 o
   0  18   3     2704.52     2280.40    171.87 o
   3  18   3    23862.68    23189.25    713.69 o
   6  18   3     9653.17     9132.17    257.56 o
   9  18   3    20548.71    19447.30    625.72 o
  12  18   3     1192.66     1570.62    192.54 o
  15  18   3      102.40      381.88     69.48 o
 -35  19   3     1056.52     1137.46    128.47 o
 -32  19   3      627.72     1074.85    131.25 o
 -29  19   3     4905.26     4656.94    234.94 o
 -26  19   3      165.41       98.54    121.06 o
 -23  19   3     1305.67     1546.34    236.95 o
 -20  19   3    14663.24    14943.23    464.58 o
 -17  19   3     2309.70     2369.86    177.36 o
 -14  19   3    28952.41    28208.35    707.51 o
 -11  19   3     6945.78     7901.79    357.91 o
  -8  19   3    33805.33    36319.33    906.62 o
  -5  19   3      269.47      550.90     37.99 o
  -2  19   3    60303.05    58432.97   2519.00 o
   1  19   3     2488.08     2718.55    194.90 o
   4  19   3      535.24      494.91    115.54 o
   7  19   3     5651.32     4990.99    190.70 o
  10  19   3    10565.89    10857.68    449.32 o
  13  19   3      108.82      192.11     79.70 o
  16  19   3     1347.57     1462.91    187.35 o
 -34  20   3       72.57       35.01     81.15 o
 -31  20   3     3246.88     2581.70    146.21 o
 -28  20   3    16898.51    16839.78    704.55 o
 -25  20   3       49.02      -79.50     79.50 o
 -22  20   3    12642.05    12127.51    382.42 o
 -19  20   3      776.95      942.90     58.98 o
 -16  20   3    32494.10    30972.72    847.40 o
 -13  20   3     9964.79     8845.04    337.77 o
 -10  20   3    10840.43    11473.90    426.41 o
  -7  20   3     1335.33     1565.24    163.29 o
  -1  20   3    33328.88    30829.28    843.72 o
   2  20   3    17102.13    15967.05    442.90 o
   5  20   3     2275.13     2043.92     69.91 o
   8  20   3    12554.19    12749.58    414.31 o
  11  20   3     6314.94     6326.77    379.07 o
  14  20   3      499.23      661.63    120.19 o
 -33  21   3      525.57      436.52     81.76 o
 -30  21   3     7355.77     6691.87    282.79 o
 -27  21   3    15615.18    16400.37    684.33 o
 -24  21   3     2548.23     2061.10    362.90 o
 -21  21   3      416.02      230.20    100.30 o
 -15  21   3    39651.21    37477.46   1144.85 o
 -12  21   3       14.60      181.98     41.47 o
  -9  21   3      519.45      434.50     41.09 o
  -6  21   3    39769.15    42126.26   1290.17 o
  -3  21   3    62124.39    62702.57   2697.71 o
   0  21   3      821.73     1023.66    191.94 o
   3  21   3     2865.91     2448.65     98.34 o
   6  21   3     2804.19     2700.43    105.45 o
   9  21   3    10532.26    10756.39    518.31 o
  12  21   3      695.76      656.82    120.02 o
 -35  22   3       37.45      140.18    127.97 o
 -32  22   3      620.44      906.86     80.22 o
 -29  22   3    12236.19    12692.14    603.66 o
 -26  22   3     1874.75     2195.79    113.46 o
 -23  22   3      739.96      609.78    106.75 o
 -20  22   3     1383.56     1050.73    101.44 o
 -14  22   3     3128.82     3263.09    191.92 o
 -11  22   3     3851.90     3525.25    222.00 o
  -8  22   3      226.83      262.01     57.51 o
  -5  22   3    16466.19    17052.86    470.70 o
  -2  22   3    24118.47    23610.00    726.07 o
   1  22   3      494.66      499.94     58.98 o
   4  22   3      702.92      681.85     68.02 o
   7  22   3     1557.24     2040.61    120.61 o
  10  22   3     9319.48     8809.04    672.51 o
  13  22   3       45.42       94.27     91.73 o
 -34  23   3       85.51      166.92     51.05 o
 -31  23   3     2400.11     2877.90    161.72 o
 -28  23   3     6091.57     6867.92    336.78 o
 -25  23   3     3727.87     3153.07    152.40 o
 -22  23   3      833.44      924.97     79.01 o
 -19  23   3    10365.89     9486.23    312.26 o
 -13  23   3      932.24     1155.14     55.51 o
 -10  23   3    10487.71     9842.54    253.25 o
  -7  23   3     2678.15     2797.42    116.35 o
  -4  23   3     4626.45     4772.38    141.02 o
  -1  23   3     1690.28     1916.23    193.09 o
   2  23   3     9111.01     8018.46    341.03 o
   5  23   3     1045.71      978.05     63.12 o
   8  23   3     4871.75     4558.29    278.98 o
  11  23   3      866.04      469.46    120.82 o
 -33  24   3      119.88      461.69     66.42 o
 -30  24   3     8931.44     9518.65    564.92 o
 -27  24   3      542.50      407.45    106.39 o
 -24  24   3     1397.37     1488.15     91.78 o
 -21  24   3      890.48     1200.55    108.28 o
 -18  24   3    21950.21    21863.47    779.95 o
 -15  24   3      427.40      398.97     68.15 o
 -12  24   3     6140.61     5000.37    147.09 o
  -9  24   3     4350.80     3608.63    138.91 o
  -6  24   3    17402.67    16296.24    451.49 o
  -3  24   3     1515.62     1528.39     76.54 o
   0  24   3     6485.58     6259.31    269.27 o
   3  24   3     1903.71     1634.86    128.41 o
   6  24   3      590.15      646.64     87.72 o
   9  24   3      914.93      569.47    119.80 o
  12  24   3     1920.19     1493.21    355.11 o
 -35  25   3       34.20      216.74     91.20 o
 -32  25   3     1070.89     1359.33    108.50 o
 -29  25   3      329.25      230.26    140.53 o
 -26  25   3     1211.43     1200.79     89.65 o
 -23  25   3      501.79      805.91    101.19 o
 -20  25   3     2401.27     2592.91    186.44 o
 -17  25   3     3155.90     3372.04    136.40 o
 -14  25   3      239.10      504.87    168.82 o
 -11  25   3    11198.95     9692.13    398.48 o
  -8  25   3      177.90      468.15    121.76 o
  -5  25   3      732.77      722.60     41.29 o
  -2  25   3      915.36      893.47     68.19 o
   1  25   3     4067.73     3903.21    198.65 o
   4  25   3      124.38      262.36     47.75 o
   7  25   3        3.58       95.46     82.80 o
  10  25   3      569.28      160.43    119.29 o
 -34  26   3       11.74       33.91     58.94 o
 -31  26   3      791.06      861.00    106.86 o
 -28  26   3       76.09      186.77    126.79 o
 -25  26   3     1096.75     1365.78    115.64 o
 -22  26   3      113.48      140.81     44.03 o
 -19  26   3     2262.04     2127.33    163.71 o
 -16  26   3      252.37       69.63     61.26 o
 -13  26   3     4341.11     4010.80    216.11 o
 -10  26   3       31.43      399.19     64.41 o
  -7  26   3      491.91      361.90     35.02 o
  -4  26   3     1418.61     1222.63     62.75 o
  -1  26   3     2220.30     1905.88    108.17 o
   2  26   3      100.79      339.09     79.88 o
   5  26   3       37.33      255.62     95.39 o
   8  26   3       38.03      173.29    194.84 o
 -33  27   3      151.84      362.85     96.46 o
 -30  27   3      213.82      391.43     71.70 o
 -27  27   3      255.73      289.66     64.36 o
 -24  27   3     1461.28     1671.15    164.92 o
 -21  27   3      338.66      319.78     46.15 o
 -18  27   3     3792.63     2979.84    132.35 o
 -15  27   3     1652.49     1600.82     76.85 o
 -12  27   3       51.81       91.14    116.58 o
  -9  27   3      143.12      300.70     44.08 o
  -6  27   3        4.80       79.63    135.83 o
  -3  27   3     1642.48     1547.69    154.29 o
   0  27   3       63.05       65.20     74.88 o
   6  27   3      111.05       -5.82    102.69 o
 -35  28   3       13.48      120.33     71.62 o
 -32  28   3     1180.90     1244.92    200.28 o
 -29  28   3      650.69      789.67    110.33 o
 -26  28   3     2441.82     2446.96    160.50 o
 -23  28   3       74.12      226.24    127.79 o
 -20  28   3     5434.32     5578.42    265.12 o
 -17  28   3     1287.54     1471.02     94.12 o
 -14  28   3     4719.16     3796.62    131.08 o
 -11  28   3      194.72      154.06     64.81 o
  -8  28   3     2512.04     2936.23    135.18 o
  -5  28   3     1572.33     1848.33    184.98 o
  -2  28   3       21.92      127.37     81.69 o
   1  28   3      177.52      325.23     80.05 o
   4  28   3      249.62      527.13    150.32 o
   7  28   3      621.90     1071.48    265.91 o
 -34  29   3      178.96      333.57     96.95 o
 -31  29   3     3911.97     3929.85    375.34 o
 -28  29   3      501.95      535.23     80.17 o
 -25  29   3      240.71       30.98     60.17 o
 -22  29   3     2136.81     2421.97    164.19 o
 -19  29   3     2789.95     3218.36    224.58 o
 -16  29   3     3754.72     3801.67    165.08 o
 -13  29   3      826.08      822.98     53.89 o
 -10  29   3     1493.62     1861.30    118.81 o
  -7  29   3     3460.27     3730.11    201.94 o
  -4  29   3     2391.83     2359.61    151.52 o
  -1  29   3     1099.54     1043.06    100.28 o
   2  29   3      242.54      340.02     81.60 o
   5  29   3     1353.81     1521.89    348.93 o
 -33  30   3     1873.04     2288.14    370.52 o
 -30  30   3       45.90      225.78    201.96 o
 -27  30   3      529.81      463.64     69.01 o
 -24  30   3      886.56      719.99     98.99 o
 -21  30   3    11395.76    11574.31    514.44 o
 -18  30   3      739.04     1018.44     62.18 o
 -15  30   3      402.01      257.89     56.81 o
 -12  30   3      321.96      297.34     83.32 o
  -9  30   3     4460.87     4655.31    203.85 o
  -6  30   3     5370.94     5146.93    310.85 o
  -3  30   3       76.82      201.24     64.45 o
   0  30   3      157.92      241.34    100.38 o
   3  30   3      401.56      356.88    128.43 o
 -32  31   3     1176.33     1439.17    237.89 o
 -29  31   3      112.70      163.66     66.35 o
 -26  31   3     1726.59     1687.17    150.09 o
 -23  31   3      100.65       56.69    205.16 o
 -20  31   3     2242.52     2541.85    142.38 o
 -17  31   3       19.01      168.09    121.19 o
 -14  31   3     6044.78     6203.19    370.17 o
 -11  31   3        1.24       56.98     83.16 o
  -8  31   3     3560.64     3590.00    221.44 o
  -5  31   3      448.33      549.28     70.91 o
  -2  31   3     3843.66     3802.31    359.29 o
   1  31   3      163.65       37.72    100.62 o
 -31  32   3      714.53      935.05    348.41 o
 -28  32   3     2872.98     2716.08    263.10 o
 -25  32   3      541.38      651.39     80.75 o
 -22  32   3      837.51      577.46    177.15 o
 -19  32   3        4.59      192.76     81.91 o
 -16  32   3     5478.82     4972.92    300.32 o
 -13  32   3     4002.35     3878.37    239.18 o
 -10  32   3     1113.76     1464.70    125.24 o
  -7  32   3      136.12       49.72     64.61 o
  -4  32   3     4447.40     4391.18    414.72 o
  -1  32   3     2411.97     1902.52    306.24 o
 -30  33   3      829.45     1149.19    324.34 o
 -27  33   3     3509.55     3794.99    363.49 o
 -24  33   3       85.82      309.83    109.77 o
 -21  33   3     1983.25     2047.62    169.00 o
 -18  33   3     2040.18     2140.97    211.24 o
 -15  33   3     5070.71     5178.45    398.95 o
 -12  33   3      186.66      103.23    106.86 o
  -9  33   3     1148.16      987.80    120.78 o
  -6  33   3      377.71      478.27     66.40 o
  -3  33   3     2997.00     2731.87    432.20 o
 -29  34   3     4085.72     4213.48    947.59 o
 -26  34   3       46.89      151.57    202.71 o
 -23  34   3      801.01      889.38    136.56 o
 -20  34   3      263.62      148.33     78.56 o
 -17  34   3     6167.27     6500.54    498.00 o
 -14  34   3     1886.70     1897.58    159.17 o
 -11  34   3     2110.97     2031.62    247.49 o
  -8  34   3      454.05      299.75     81.14 o
  -5  34   3     1153.31     1085.79    182.44 o
 -28  35   3     1562.11     1747.52    415.56 o
 -25  35   3      173.01      -66.29    126.12 o
 -22  35   3     2653.65     2301.35    280.26 o
 -19  35   3     1418.41     1661.62    166.88 o
 -16  35   3     2184.79     2545.78    247.46 o
 -13  35   3      141.85       46.88     97.28 o
 -10  35   3     2199.98     1870.74    431.40 o
  -7  35   3      715.23      680.50    181.19 o
 -24  36   3      491.01       46.63    118.12 o
 -21  36   3        3.54      -23.90    125.01 o
 -18  36   3     2477.24     2752.39    628.79 o
 -15  36   3     1343.76     1266.53    308.43 o
 -12  36   3      451.21      562.42    166.90 o
 -20  37   3      714.21      424.44    144.15 o
 -17  37   3     1073.27     1139.83    277.76 o
  -1   1   4    64938.60    62013.76   2185.10 o
  -3   2   4    18260.96    15012.80    732.18 o
  -5   3   4     4142.38     3729.73    381.30 o
   1   3   4    19933.94    23349.48    763.10 o
  -7   4   4    24348.16    17749.69    491.57 o
  -4   4   4      890.39     2209.15    316.72 o
  -1   4   4    22633.92    20803.69    894.86 o
  -3   5   4    30991.51    36523.20    911.79 o
   0   5   4    48364.29    54532.33   1360.01 o
   3   5   4   101500.31   121294.46   7383.68 o
  -8   6   4    31930.50    29694.77    848.40 o
  -5   6   4     7212.93     7855.20    783.98 o
  -2   6   4     1986.64     2255.49     91.17 o
   1   6   4    36491.53    40488.96    936.42 o
 -13   7   4    10678.57     9766.82    281.54 o
 -10   7   4    17249.35    14791.22    557.19 o
  -7   7   4    69611.59    80943.70   2467.25 o
  -4   7   4    22588.84    25279.27    636.05 o
  -1   7   4     1765.60     1178.47     90.04 o
   2   7   4     8756.86     8279.77    378.11 o
   5   7   4    29178.96    30131.16    652.98 o
 -15   8   4      322.30      582.51     60.69 o
 -12   8   4      626.88      750.07    105.35 o
  -9   8   4       41.09      480.18     53.47 o
  -6   8   4     3972.99     3595.34    119.64 o
  -3   8   4     1965.07     1769.38     72.28 o
   0   8   4     1795.91     2141.14    161.97 o
   3   8   4      278.14     1080.72     97.30 o
   6   8   4    25247.89    27840.44    645.05 o
 -17   9   4     3283.44     3527.48     96.28 o
 -14   9   4       44.58      519.33    151.74 o
 -11   9   4      622.25     1492.73    179.92 o
  -8   9   4      125.57      641.51    173.97 o
  -5   9   4     2168.35     1757.13     77.53 o
  -2   9   4    13686.64    14572.91    371.10 o
   1   9   4    31942.83    36425.18   1296.73 o
   4   9   4      251.74     1106.70    128.83 o
   7   9   4     9583.53    10286.15    261.65 o
 -19  10   4     2102.23     1980.55    138.94 o
 -16  10   4     8897.03     9487.79    242.62 o
 -13  10   4    18410.40    17507.73    494.63 o
 -10  10   4    15671.16    16423.19    413.30 o
  -7  10   4       74.60      528.50     38.23 o
  -4  10   4    14185.16    16296.23    335.51 o
  -1  10   4     2205.71     2789.70    215.07 o
   2  10   4    42436.79    45514.94   1469.88 o
   5  10   4     5917.93     5732.25    288.64 o
   8  10   4     2353.08     2006.76    105.71 o
 -21  11   4        9.01      -36.11     52.61 o
 -18  11   4     2248.05     2099.79     76.16 o
 -15  11   4     4548.60     3723.01    264.56 o
 -12  11   4    13178.17    10666.14    376.39 o
  -9  11   4    23477.24    21208.23    567.02 o
  -6  11   4      426.74      710.81     85.89 o
  -3  11   4      204.88      236.31     51.81 o
   0  11   4    14732.11    14244.91    617.45 o
   3  11   4    43496.89    39260.07   2314.81 o
   6  11   4     7053.44     6783.01    228.66 o
   9  11   4     1051.84     1039.85     55.24 o
 -23  12   4     8676.45     9124.04    288.77 o
 -20  12   4        1.07       49.92     24.85 o
 -17  12   4     1389.59     1584.59     48.75 o
 -14  12   4    29169.05    27825.58    765.08 o
 -11  12   4    55346.40    56985.95   1554.66 o
  -8  12   4     2440.78     3061.99    258.97 o
  -5  12   4     2176.15     1585.62     49.64 o
  -2  12   4     9682.83     9249.88    471.72 o
   1  12   4    75831.69    80730.64   4922.69 o
   4  12   4     1272.39     1711.22    109.39 o
   7  12   4     7559.94     7571.95    195.37 o
  10  12   4       42.35       64.67     54.52 o
 -25  13   4    12149.55    11959.20    501.69 o
 -22  13   4     1139.62     1586.49    148.89 o
 -19  13   4       54.62       93.34     25.95 o
 -16  13   4    13362.66    11136.62    458.96 o
 -10  13   4    46560.28    49823.49   3251.10 o
  -7  13   4     5096.89     4445.43    306.73 o
  -4  13   4       46.60      428.70    114.00 o
  -1  13   4    31655.68    29175.39    890.52 o
   5  13   4     5915.29     6059.77    267.36 o
   8  13   4     2341.21     2921.53    141.58 o
  11  13   4    11696.69    11615.75    366.90 o
 -27  14   4     9162.41     8915.38    395.39 o
 -24  14   4    13700.87    15307.94    554.52 o
 -21  14   4     4160.44     3847.46    133.08 o
 -18  14   4     5068.86     5047.29    189.65 o
 -15  14   4    25122.37    22771.94    625.03 o
  -9  14   4     8848.64    10465.77    545.43 o
  -6  14   4     7169.10     5469.96    232.66 o
  -3  14   4    14539.51    14766.11    711.58 o
   0  14   4    59572.30    63421.58   3876.67 o
   3  14   4     1706.26     1529.68    206.84 o
   6  14   4    15944.00    15760.34    435.27 o
   9  14   4      327.03      323.60     52.41 o
  12  14   4    11653.36    11214.84    472.38 o
 -29  15   4     2156.17     2061.63    184.44 o
 -26  15   4     7428.46     7128.00    368.43 o
 -23  15   4       29.26      400.39    184.84 o
 -20  15   4     9110.94     7346.19    285.33 o
 -17  15   4       84.10      140.60     71.43 o
 -14  15   4    31100.98    31786.65    866.12 o
 -11  15   4     1513.09     2076.55    143.41 o
  -8  15   4    20672.72    18389.26    783.55 o
  -5  15   4    42557.66    44073.51   1567.66 o
  -2  15   4    30078.41    26358.50    985.68 o
   1  15   4     8951.55     9731.07    402.37 o
   4  15   4     7600.31     7354.42    236.04 o
   7  15   4    11886.71    11048.32    347.26 o
  10  15   4     2057.49     2521.96    143.19 o
  13  15   4     2229.01     2392.29    134.00 o
 -31  16   4     1983.68     1739.62    142.84 o
 -28  16   4       28.72       10.08    115.32 o
 -25  16   4     8755.81     8766.14    371.59 o
 -22  16   4    10506.40     9588.25    350.83 o
 -19  16   4    19742.81    17939.92    484.61 o
 -16  16   4     4816.09     5139.75    257.59 o
 -13  16   4    22806.60    22816.05    625.31 o
 -10  16   4    22449.28    22527.78    621.13 o
  -4  16   4     4546.20     5111.89    411.72 o
  -1  16   4     6979.27     6348.72    215.24 o
   2  16   4       99.10      377.87     43.68 o
   5  16   4    39431.18    39683.28   1412.88 o
   8  16   4     4692.21     4018.26    211.43 o
  11  16   4     1493.56     1583.61     92.43 o
  14  16   4     1082.02     1066.79    104.27 o
 -33  17   4     2788.02     3298.19    261.66 o
 -30  17   4      122.59      324.26     75.82 o
 -27  17   4     1692.95     1783.53    144.84 o
 -24  17   4     1544.29     1327.61    117.88 o
 -21  17   4    39062.77    37012.16   1308.19 o
 -18  17   4     8986.96     9128.82    376.71 o
 -15  17   4    22478.92    21285.33    583.93 o
 -12  17   4    23903.43    23042.89    634.12 o
  -9  17   4    40536.57    38442.79    961.30 o
  -6  17   4    46920.49    33300.46   2084.72 o
  -3  17   4     4827.68     4333.39    337.19 o
   0  17   4        1.58      178.13     38.99 o
   3  17   4    19728.62    18338.87    569.17 o
   6  17   4    17899.56    16059.80    499.49 o
   9  17   4       47.93      217.45     76.37 o
  12  17   4      882.72      791.86    106.09 o
  15  17   4     7229.78     6672.56    513.56 o
 -35  18   4     2761.00     2780.28    632.39 o
 -32  18   4      251.76      493.82     71.93 o
 -29  18   4       72.29      441.47    120.23 o
 -26  18   4      416.49      292.77    218.68 o
 -23  18   4    11698.49    11166.28    406.11 o
 -20  18   4     7700.83     7065.33    448.13 o
 -17  18   4      971.43     1205.38     78.90 o
 -14  18   4    10433.68     9273.16    280.59 o
 -11  18   4    25884.67    25284.98    692.30 o
  -8  18   4    29923.76    28247.63    996.47 o
  -5  18   4     1068.13     1117.59    122.89 o
  -2  18   4     1952.60     1749.96     66.20 o
   1  18   4     2358.78     2037.58    172.39 o
   4  18   4    19928.59    19099.18    589.47 o
   7  18   4        8.80      -51.87     69.41 o
  10  18   4      370.20      426.07     61.39 o
  13  18   4      263.47      170.77     64.11 o
  16  18   4     2438.12     2251.25    221.91 o
 -34  19   4     1424.85     1414.23    159.53 o
 -31  19   4      707.56     1086.91    104.77 o
 -28  19   4      928.74     1124.33     87.00 o
 -25  19   4       78.34      -68.45     97.85 o
 -22  19   4    11058.68    10880.36    478.28 o
 -19  19   4     8630.26     8502.20    434.40 o
 -16  19   4     4369.32     4186.32    317.50 o
 -13  19   4     7815.30     6995.47    293.44 o
 -10  19   4    16869.77    15186.96    531.39 o
  -7  19   4      386.76      331.88     54.49 o
  -4  19   4     3132.03     2514.10     89.12 o
  -1  19   4      128.70      112.45     71.16 o
   2  19   4     1850.72     1573.33     91.79 o
   5  19   4     5963.98     5133.72    192.66 o
   8  19   4      931.52      949.77     81.22 o
  11  19   4     1929.22     1513.90     95.98 o
  14  19   4        5.95      229.56    121.39 o
 -33  20   4     1121.21     1136.16    106.80 o
 -30  20   4       66.25      156.77     75.58 o
 -27  20   4      778.90      814.14     91.05 o
 -24  20   4     2455.57     2282.76    159.53 o
 -21  20   4     5106.40     5033.14    179.33 o
 -18  20   4     1208.15     1327.76    104.20 o
 -15  20   4      821.94      888.25     59.21 o
 -12  20   4      154.74       73.99     64.49 o
  -9  20   4    15083.31    13052.04    478.06 o
  -6  20   4      772.16      448.55     45.24 o
  -3  20   4        8.65      239.96     83.20 o
   0  20   4      334.02      257.80     65.80 o
   3  20   4      658.50      673.10     74.65 o
   6  20   4     1438.08     1279.29     71.55 o
   9  20   4      106.30       67.94    164.90 o
  12  20   4       11.45       39.28    101.18 o
  15  20   4       40.73       86.03    125.34 o
 -35  21   4      299.03      464.17    164.67 o
 -32  21   4     1129.83     1318.02    117.15 o
 -29  21   4      346.86      588.25     69.92 o
 -26  21   4      993.09     1252.66    219.45 o
 -23  21   4     8989.48    10154.43    428.83 o
 -20  21   4      630.22      517.76     80.71 o
 -17  21   4     1790.99     1636.23     60.04 o
 -14  21   4       58.82       89.61     23.25 o
 -11  21   4     7019.29     5837.03    168.03 o
  -8  21   4     3452.67     3453.25    117.84 o
  -5  21   4      255.67      310.81     28.22 o
  -2  21   4       26.86      216.95     69.74 o
   1  21   4      889.91      934.93    168.96 o
   4  21   4      678.15      726.52     71.19 o
   7  21   4      680.03      508.98     63.29 o
  10  21   4       13.81      214.59     64.49 o
  13  21   4      572.03      740.06     94.53 o
 -34  22   4      112.81      227.99     63.89 o
 -31  22   4       43.12      171.62     80.33 o
 -28  22   4      344.19      585.19     71.76 o
 -25  22   4      459.20      458.53     71.83 o
 -22  22   4        1.37      159.10     70.64 o
 -19  22   4      433.31      746.24    114.87 o
 -16  22   4     6761.07     6351.09    183.40 o
 -13  22   4        3.03      322.22     92.15 o
 -10  22   4     1324.82     1572.88    168.65 o
  -7  22   4       99.03      153.11     35.85 o
  -4  22   4     1041.42      775.20     86.42 o
  -1  22   4       49.00      170.56     61.85 o
   2  22   4     1393.37     1667.41     78.26 o
   5  22   4      807.24      719.08     55.67 o
   8  22   4      320.34      465.80     78.53 o
  11  22   4      239.57      165.28     66.84 o
 -33  23   4       40.76      177.25    128.73 o
 -30  23   4       97.88      297.02    112.08 o
 -27  23   4      400.85      483.14     72.55 o
 -24  23   4     2014.17     1248.63    103.40 o
 -21  23   4     7107.33     6410.88    239.00 o
 -18  23   4      261.99      398.75     49.26 o
 -15  23   4      132.43      158.33     66.87 o
 -12  23   4      839.71      831.12     88.06 o
  -9  23   4    11418.41    10374.43    291.58 o
  -6  23   4     3665.79     3533.43    156.64 o
  -3  23   4       45.76      100.90     52.52 o
   0  23   4      123.42      190.48     49.24 o
   3  23   4     8197.35     8239.95    396.10 o
   6  23   4      124.17      139.05     59.17 o
   9  23   4     1691.51     1531.67    133.36 o
  12  23   4      203.01      555.97    170.26 o
 -35  24   4      404.04      470.44    107.68 o
 -32  24   4       78.89      261.11     62.85 o
 -29  24   4      500.46      521.02    157.95 o
 -26  24   4     2187.69     2401.93    137.40 o
 -23  24   4    11800.03    10965.12    463.38 o
 -20  24   4      299.83      519.70     90.19 o
 -17  24   4      303.84      338.32     87.87 o
 -14  24   4     5616.30     4539.19    136.03 o
 -11  24   4    13536.95    12328.61    345.33 o
  -8  24   4      426.34      341.33     34.26 o
  -5  24   4      153.43      101.00     33.25 o
  -2  24   4      326.11      357.06     42.65 o
   1  24   4     6622.16     6864.09    334.46 o
   4  24   4     1692.75     1616.16    113.58 o
   7  24   4        9.04      261.09    138.35 o
  10  24   4      359.26      452.69    154.20 o
 -34  25   4     1238.41     1143.24    195.84 o
 -31  25   4       11.34       96.34     88.98 o
 -28  25   4     1929.24     1897.93    133.59 o
 -25  25   4     6524.00     7199.30    350.29 o
 -22  25   4     1776.58     2219.54    116.19 o
 -19  25   4      366.62      244.89    137.01 o
 -16  25   4      149.96       -0.62     67.37 o
 -13  25   4    11550.01    11519.41    372.98 o
 -10  25   4    10405.44    10853.87    350.54 o
  -7  25   4      234.90      102.12     52.33 o
  -4  25   4      638.84      465.36     58.59 o
  -1  25   4     4998.38     4379.45    223.79 o
   2  25   4    12834.36    12443.14    731.31 o
   5  25   4       95.79      197.98    181.06 o
   8  25   4      656.50      864.56    125.19 o
 -33  26   4      739.72     1009.47    261.55 o
 -30  26   4        0.56      -69.74     69.74 o
 -27  26   4      141.23       71.25     64.38 o
 -24  26   4     9612.74    10785.63    515.59 o
 -21  26   4       73.92      116.47     44.66 o
 -18  26   4     2267.31     1620.51    163.54 o
 -15  26   4      398.30      516.80     77.78 o
 -12  26   4    14553.61    13987.12    450.08 o
  -9  26   4     8806.63     8196.54    290.10 o
  -6  26   4     7160.12     6142.86    204.31 o
  -3  26   4       88.62      -25.85     48.51 o
   0  26   4     1571.66     2165.01    154.15 o
   3  26   4     5082.38     4655.05    360.95 o
   6  26   4     1544.71     1303.89    173.39 o
 -32  27   4     1004.83     1288.99    170.63 o
 -29  27   4       23.01      199.57     82.97 o
 -26  27   4     1506.15     1976.40    141.49 o
 -23  27   4      493.25      862.93     79.87 o
 -20  27   4     1024.19      915.39     61.25 o
 -17  27   4     4804.65     4614.10    395.83 o
 -14  27   4    10526.29    10101.00    547.13 o
 -11  27   4      345.57      602.80     92.93 o
  -8  27   4     1863.52     1549.57     76.24 o
  -5  27   4     8924.09     7383.04    359.26 o
  -2  27   4     2002.76     1917.92    193.77 o
   1  27   4     2084.00     2446.73    196.77 o
   4  27   4      955.96      936.04    148.01 o
 -31  28   4     1719.74     1918.63    236.07 o
 -28  28   4      485.33      861.81     96.32 o
 -25  28   4     4380.30     4428.01    273.36 o
 -22  28   4     2501.72     2565.21    250.69 o
 -19  28   4     6904.05     6789.36    285.08 o
 -16  28   4      120.29      177.46     70.18 o
 -13  28   4     4249.06     3846.53    165.15 o
 -10  28   4       72.52      187.88     40.66 o
  -7  28   4    18522.47    16878.65    797.76 o
  -4  28   4      150.74      153.99     64.75 o
  -1  28   4      863.07      990.99     93.20 o
   2  28   4       77.62      247.58     78.25 o
 -30  29   4      105.53      380.91    152.60 o
 -27  29   4     3763.76     4699.26    460.56 o
 -24  29   4       23.13       -8.04    149.82 o
 -21  29   4     3845.17     3952.57    245.42 o
 -18  29   4     2864.65     2855.12    206.69 o
 -15  29   4     5324.72     5158.38    658.59 o
 -12  29   4      805.72      626.69    129.28 o
  -9  29   4     3835.85     3683.58    195.88 o
  -6  29   4     5539.40     4990.45    302.79 o
  -3  29   4      681.49      674.51    128.62 o
   0  29   4      363.00      527.95     96.63 o
 -32  30   4      905.50     1393.96    237.48 o
 -29  30   4      274.13      666.83    142.79 o
 -26  30   4     1970.25     2710.70    218.19 o
 -23  30   4      256.71      281.91     89.54 o
 -20  30   4     5890.99     6448.96    332.17 o
 -17  30   4      169.47      325.94    102.09 o
 -14  30   4     2118.17     2359.55    151.47 o
 -11  30   4      382.34      403.28    206.54 o
  -8  30   4     3379.55     3587.50    389.20 o
  -5  30   4      200.54      239.39     99.44 o
  -2  30   4     1067.89     1134.23    210.88 o
 -31  31   4      105.07      181.75    123.60 o
 -28  31   4      536.58      658.20     91.66 o
 -25  31   4       80.58      152.05     65.18 o
 -22  31   4     4287.67     5087.70    391.13 o
 -19  31   4      459.45      566.80    100.91 o
 -16  31   4        8.85      -37.34     48.75 o
 -13  31   4      472.66      477.70     60.23 o
 -10  31   4     4173.52     4439.18    597.97 o
  -7  31   4     1125.88      891.38    158.69 o
  -4  31   4     1215.92      967.74    185.79 o
  -1  31   4      617.75      429.95     91.64 o
 -30  32   4      115.87      369.08     99.12 o
 -27  32   4      811.63      785.73    101.40 o
 -24  32   4      464.05      402.08    128.90 o
 -21  32   4     4290.21     4466.41    424.16 o
 -18  32   4      486.54      522.85     89.55 o
 -15  32   4       86.34      194.44     83.02 o
 -12  32   4      328.03      482.69     87.27 o
  -9  32   4      398.28      502.35     90.24 o
  -6  32   4       84.78      303.04    151.10 o
  -3  32   4       88.22        9.44    113.54 o
 -26  33   4        4.68       -3.23     73.11 o
 -23  33   4     2535.19     2696.58    447.80 o
 -20  33   4        1.66      163.32    165.68 o
 -17  33   4        4.86       68.86     55.66 o
 -14  33   4       15.78      165.47     63.03 o
 -11  33   4      981.48     1076.78    147.58 o
  -8  33   4       86.99       59.28    120.31 o
  -5  33   4      157.40      196.62     65.44 o
 -25  34   4        0.86      -26.64    124.26 o
 -22  34   4       61.02      146.03    149.26 o
 -19  34   4      459.40      572.18     83.18 o
 -16  34   4      226.40      376.45     69.63 o
 -13  34   4      706.31      839.88    122.87 o
 -10  34   4        9.68       14.14     68.34 o
  -7  34   4       28.46      219.89     97.74 o
 -24  35   4        4.11       75.43     98.69 o
 -21  35   4     1486.50     1018.18    248.83 o
 -18  35   4      172.50      523.68    167.47 o
 -15  35   4      308.61      669.29    190.93 o
 -12  35   4       71.72      -99.50     99.50 o
  -2   2   5    21192.89    20921.74   1069.00 o
   1   2   5    30139.89    31093.62    851.01 o
  -4   3   5    12398.89    11557.04    641.57 o
  -1   3   5     8928.56    12123.62    635.30 o
   2   3   5    11560.72    10502.37    297.20 o
  -6   4   5      965.72      610.87     71.89 o
  -3   4   5     4070.04     5072.99    302.08 o
   0   4   5     3272.18     3835.72    209.69 o
   3   4   5       45.13       86.23     37.39 o
  -8   5   5     4174.40     3395.49    184.42 o
  -5   5   5      376.09      804.73    135.27 o
  -2   5   5    33295.61    33680.02   1109.22 o
   1   5   5      105.35      717.61    200.38 o
   4   5   5    11528.70     9908.91    332.51 o
 -10   6   5     4434.41     2829.34    133.22 o
  -7   6   5    13767.08    13450.59   1168.11 o
  -4   6   5     7324.36     6422.60    553.18 o
  -1   6   5    25413.47    26643.36   1172.34 o
   2   6   5      186.12      486.19     91.52 o
   5   6   5     8186.18     8201.40    254.93 o
 -12   7   5      135.31      364.33     58.65 o
  -9   7   5    13470.08    12515.28    389.72 o
  -6   7   5    21306.71    21153.90   1351.26 o
  -3   7   5    33911.43    29301.45   1066.84 o
   0   7   5    11502.59    12571.07    532.91 o
   3   7   5    19971.93    20297.93    628.41 o
   6   7   5        5.08      171.53     59.64 o
 -14   8   5    13337.64    13690.46    372.35 o
 -11   8   5      125.82      371.42     88.44 o
  -8   8   5     1642.61     1578.52    172.47 o
  -5   8   5    57011.91    54334.31   3358.66 o
  -2   8   5    53897.32    53007.38   2304.65 o
   1   8   5     9414.76     9079.34    584.01 o
   4   8   5     4332.35     4389.04    183.69 o
   7   8   5    20338.39    18779.98    834.12 o
 -16   9   5    39361.51    38844.34   2374.16 o
 -13   9   5     8339.57     9476.28    531.49 o
 -10   9   5    40475.31    41841.44   1144.75 o
  -1   9   5     4883.02     5013.87    540.96 o
   2   9   5     3860.82     3311.32    179.78 o
   5   9   5     5127.98     4780.21    220.32 o
   8   9   5    35868.18    33046.09   1178.58 o
 -15  10   5     6944.97     7334.48    396.51 o
 -12  10   5      860.58      966.25    106.49 o
  -9  10   5       35.87      470.70     94.64 o
  -6  10   5    45408.95    41822.93   2581.86 o
   0  10   5     4273.17     3983.94    362.01 o
   3  10   5     4731.96     4916.97    192.48 o
   6  10   5     1374.24     1298.96    175.95 o
   9  10   5    40255.84    38039.54   2371.22 o
 -20  11   5    13544.20    13095.08    472.77 o
 -17  11   5     1294.98     1583.73    167.67 o
 -14  11   5     2646.05     2709.81    259.33 o
 -11  11   5    51386.21    53023.41   1859.20 o
  -8  11   5     6781.80     5873.80    459.46 o
  -5  11   5     6085.44     5036.08    266.11 o
  -2  11   5       18.42      665.58     92.63 o
   1  11   5    20710.83    18220.98    562.73 o
   4  11   5      444.99      688.67     84.40 o
   7  11   5     4895.38     4473.58    251.29 o
  10  11   5     2991.45     3014.02    203.06 o
 -22  12   5      730.77      959.94     69.48 o
 -19  12   5     3745.63     3638.08    178.82 o
 -16  12   5      433.71      611.21     33.87 o
 -13  12   5    14322.87    13209.39    410.69 o
 -10  12   5    18917.00    20843.37    574.18 o
  -7  12   5      180.79      672.00     99.35 o
  -4  12   5      648.75     1144.23     70.57 o
  -1  12   5    20509.48    18073.90    559.61 o
   2  12   5    14352.30    13667.41    423.91 o
   5  12   5       56.80      180.42     52.90 o
   8  12   5     1033.35      931.48    164.34 o
  11  12   5     5331.39     4821.67    183.53 o
 -24  13   5     3274.50     3314.02    158.87 o
 -21  13   5      578.68      669.33     95.85 o
 -18  13   5     5930.88     5263.44    172.77 o
 -15  13   5     3055.18     2493.34     91.24 o
 -12  13   5    34353.63    33385.79    911.70 o
  -9  13   5      578.85     1312.89    173.50 o
  -6  13   5    13469.79    13811.18    466.46 o
  -3  13   5       87.03      173.86     69.88 o
   0  13   5    27993.99    26299.49    810.30 o
   3  13   5     1110.22     1409.48    172.48 o
   6  13   5      404.28      345.96     52.25 o
   9  13   5      916.81     1107.78    131.21 o
  12  13   5     5085.33     4968.72    222.49 o
 -26  14   5     4972.65     5743.67    284.86 o
 -23  14   5        8.14      151.74     59.65 o
 -20  14   5        1.47      231.78     82.47 o
 -17  14   5       25.80       73.99     28.54 o
 -14  14   5     8776.78     7855.50    233.88 o
 -11  14   5     7039.70     6807.94    338.04 o
  -8  14   5     8475.15     9071.86    789.35 o
  -5  14   5      333.48      358.16     72.85 o
  -2  14   5     1811.04     1324.68     57.28 o
   1  14   5    10179.25     8851.20    277.87 o
   4  14   5       96.44      112.90     31.69 o
   7  14   5     1205.83     1240.31     59.80 o
  10  14   5     1048.61     1037.31     75.97 o
  13  14   5     1305.27     1128.82     86.27 o
 -28  15   5     4126.51     3975.07    243.87 o
 -25  15   5      653.23      969.41     73.66 o
 -22  15   5     2814.25     2900.04    303.13 o
 -19  15   5      208.73      362.91     57.97 o
 -16  15   5      364.40      261.11     58.19 o
 -13  15   5      817.84      995.42     70.82 o
 -10  15   5     6826.55     6099.51    269.14 o
  -7  15   5      760.45      865.62    156.15 o
  -4  15   5    10433.42     9352.88    295.01 o
  -1  15   5     7754.77     6907.12    283.32 o
   2  15   5     1088.09     1012.58    115.75 o
   5  15   5     3155.31     3011.06    146.84 o
   8  15   5       18.27       60.42     48.73 o
  11  15   5       12.03       59.23     67.83 o
  14  15   5     1142.79     1208.95     99.47 o
 -30  16   5        5.77      132.41    184.87 o
 -27  16   5     4044.82     3824.15    196.85 o
 -24  16   5     3094.11     3198.70    154.60 o
 -21  16   5      674.32      683.62     89.76 o
 -18  16   5     1876.85     1468.46     86.32 o
 -15  16   5     1550.20     1245.53    107.38 o
 -12  16   5    23490.58    22325.70    758.69 o
  -9  16   5     1533.74      976.48     62.17 o
  -6  16   5    17942.22    16676.49    516.97 o
  -3  16   5      513.48      392.18     46.44 o
   0  16   5     5446.90     4497.10    222.38 o
   3  16   5      352.09      403.29     52.58 o
   6  16   5     2688.57     2603.68    153.75 o
   9  16   5        0.68       94.77     36.62 o
  12  16   5      137.02       92.98     82.31 o
  15  16   5       14.82       88.81     54.26 o
 -32  17   5      102.42      132.62    152.34 o
 -29  17   5      687.22      931.54     90.38 o
 -26  17   5     1110.10     1175.23     88.76 o
 -23  17   5     4434.25     4989.74    348.02 o
 -20  17   5     6307.41     5648.62    187.25 o
 -17  17   5    10413.21    10286.72    400.69 o
 -14  17   5     8299.91     7298.94    208.46 o
 -11  17   5     1180.55      930.99     51.36 o
  -8  17   5    10851.65     9908.59    311.01 o
  -5  17   5     2361.33     2882.44    238.97 o
  -2  17   5       93.40      279.08     36.63 o
   1  17   5        3.27       47.85    122.51 o
   4  17   5     1267.45     1748.77    271.86 o
   7  17   5      940.98      912.54     54.59 o
  10  17   5       61.79      169.25     54.61 o
  13  17   5     1250.03     1499.33    141.59 o
  16  17   5     1211.48     1046.38    217.86 o
 -34  18   5       62.92      234.60    107.98 o
 -31  18   5      567.78     1072.73    117.84 o
 -28  18   5     2170.32     1926.92    137.29 o
 -25  18   5      186.08      162.96     62.28 o
 -22  18   5      157.76       72.56    128.20 o
 -19  18   5      312.40      355.05     65.10 o
 -16  18   5      464.98      941.09    148.78 o
 -13  18   5     1107.91     1075.68    144.58 o
 -10  18   5      413.69      506.88     43.57 o
  -7  18   5      918.37      925.43     85.07 o
  -4  18   5     1516.37     1232.42    190.15 o
  -1  18   5     6953.38     6452.80    781.95 o
   2  18   5     1060.23      906.77     64.56 o
   5  18   5     5393.05     4836.33    212.62 o
   8  18   5       37.83      175.79     76.06 o
  11  18   5     1671.58     2259.39    150.72 o
  14  18   5      482.68      386.38    116.69 o
 -33  19   5        7.65       27.60     64.65 o
 -30  19   5     2139.10     1760.59    152.63 o
 -27  19   5     2601.86     2817.73    202.05 o
 -24  19   5      383.26      465.70     78.72 o
 -21  19   5      683.78      664.52     81.55 o
 -18  19   5     3811.51     3542.17    248.99 o
 -15  19   5     5410.78     4314.99    146.73 o
 -12  19   5     2960.56     2871.78    157.62 o
  -9  19   5     6840.56     6126.59    196.28 o
  -6  19   5      111.50      408.18     67.64 o
  -3  19   5    30572.50    29369.71   1809.25 o
   0  19   5     2851.52     3086.07    335.27 o
   3  19   5      883.65      918.07     66.31 o
   6  19   5      791.92      799.44     61.19 o
   9  19   5     1610.92     2050.22    325.53 o
  12  19   5     1415.08     1737.55    241.06 o
  15  19   5       31.74       65.60    127.09 o
 -32  20   5      161.56      364.22     99.05 o
 -29  20   5     7636.68     8125.90    485.80 o
 -26  20   5      781.65      920.01    105.40 o
 -23  20   5      353.57      649.53    136.13 o
 -20  20   5       16.15      -15.21    110.39 o
 -17  20   5    11754.94    10168.63    342.15 o
 -14  20   5    30957.46    28652.47    875.88 o
 -11  20   5     5884.87     5469.52    356.54 o
  -8  20   5      159.10      272.02     73.35 o
  -5  20   5     5323.68     5040.09    220.98 o
  -2  20   5    38100.40    38036.11   1650.43 o
   1  20   5      515.09      675.30     86.46 o
   4  20   5      679.58      798.39     59.78 o
   7  20   5     3060.31     2869.53    344.22 o
  10  20   5    10179.55    10357.97    969.58 o
  13  20   5      806.07      965.96    249.79 o
 -34  21   5        6.36      345.29    115.92 o
 -31  21   5     3063.87     2898.01    280.23 o
 -28  21   5     1311.97     2109.86    172.17 o
 -25  21   5      494.52      903.51    113.39 o
 -22  21   5     8824.31     9122.31    477.41 o
 -19  21   5     9052.50     8120.39    373.99 o
 -16  21   5     7197.06     7228.49    318.34 o
 -13  21   5     4682.15     6022.26    426.79 o
 -10  21   5     3997.96     3648.38    160.14 o
  -7  21   5     2494.89     2421.78    118.35 o
  -4  21   5    23504.20    23667.39    728.89 o
  -1  21   5     1853.65     1952.88    220.45 o
   2  21   5       13.72       64.59     46.23 o
   5  21   5      628.57      625.14     60.00 o
   8  21   5     4259.45     4212.02    573.63 o
  11  21   5     1005.65     1171.48    138.45 o
 -33  22   5       92.11       42.75     88.64 o
 -30  22   5     2070.85     2247.30    187.45 o
 -27  22   5      192.65      720.02    109.56 o
 -24  22   5      961.54      800.24     77.10 o
 -21  22   5       78.41      426.70    238.06 o
 -18  22   5    15324.07    14857.81    635.46 o
 -15  22   5     6377.33     6783.98    370.21 o
 -12  22   5     6819.48     6164.65    439.06 o
  -9  22   5      159.08      377.56    104.69 o
  -6  22   5     1280.13     1262.12     68.86 o
  -3  22   5     6913.47     7064.05    361.89 o
   0  22   5     1537.52     1635.71     89.30 o
   3  22   5     1037.71     1125.88    102.29 o
   6  22   5      505.55      580.32     99.62 o
   9  22   5     1580.37     1646.93    169.63 o
 -32  23   5      764.58      851.62    128.59 o
 -29  23   5     2763.77     3309.52    265.18 o
 -26  23   5       70.60       14.37    100.62 o
 -23  23   5     1881.98     2175.29    230.71 o
 -20  23   5      357.87      527.90    147.82 o
 -17  23   5    12021.96    12568.86    456.17 o
 -14  23   5      823.79     1192.24    127.42 o
 -11  23   5    12198.54    11041.34    397.88 o
  -8  23   5      821.42      927.64    137.62 o
  -5  23   5     4710.86     4635.03    176.12 o
  -2  23   5      826.27      816.38     84.79 o
   1  23   5     3276.31     3253.33    198.98 o
   4  23   5     5805.76     4967.45    302.87 o
   7  23   5     1883.62     2074.42    215.27 o
  10  23   5       25.34      -14.86    113.95 o
 -31  24   5     1135.31     1382.28    308.87 o
 -28  24   5     1802.07     2242.71    186.25 o
 -25  24   5     1760.27     1709.53    124.33 o
 -22  24   5      481.26      641.48     89.51 o
 -19  24   5     3958.52     3981.02    156.31 o
 -16  24   5     1128.51     1800.18    132.89 o
 -13  24   5     1721.00     1453.91     86.39 o
 -10  24   5     2434.64     2862.67    206.09 o
  -7  24   5      463.70      730.27    128.83 o
  -4  24   5     2645.86     2482.09    153.62 o
  -1  24   5     2394.83     2605.81    167.03 o
   2  24   5     1355.01     1162.94     94.35 o
   5  24   5       11.15       73.54     86.94 o
   8  24   5      904.35      988.34    249.47 o
 -33  25   5       62.92      305.76    204.35 o
 -30  25   5     4584.88     4565.03    430.80 o
 -27  25   5     1166.24      857.13    112.19 o
 -24  25   5      307.63      593.50    112.71 o
 -21  25   5      109.00      188.63     83.26 o
 -18  25   5     7489.68     7692.30    319.85 o
 -15  25   5      366.63      305.59     75.15 o
 -12  25   5     1871.73     2203.88     85.00 o
  -9  25   5      559.81      804.06     88.72 o
  -6  25   5     4143.20     3820.58    217.09 o
  -3  25   5     1707.59     1466.32    150.43 o
   0  25   5     4752.28     4258.88    258.67 o
   3  25   5       14.32       40.54     46.46 o
   6  25   5      921.10      777.42    174.55 o
 -32  26   5      117.71      282.90    189.26 o
 -29  26   5      238.32      452.72    104.97 o
 -26  26   5      997.20     1016.70    103.75 o
 -23  26   5     1403.60     1614.11    119.10 o
 -20  26   5      691.09      961.45    332.23 o
 -17  26   5       88.39      149.94     49.19 o
 -14  26   5     2832.50     2424.84    114.40 o
 -11  26   5     3351.13     3652.77    141.94 o
  -8  26   5     3237.51     2745.22    140.87 o
  -5  26   5      511.61      572.27     80.44 o
  -2  26   5      199.03      236.80    129.78 o
   1  26   5      582.48      521.64     69.37 o
   4  26   5       18.27      -97.42     97.42 o
 -31  27   5        9.91     -122.95    122.95 o
 -28  27   5     1921.69     1505.47    161.68 o
 -25  27   5     1098.94     1141.10    149.14 o
 -22  27   5     1798.71     2274.00    151.60 o
 -19  27   5       31.38      167.09     60.67 o
 -16  27   5     2218.43     2149.15    114.77 o
 -13  27   5     2072.64     2744.51    163.20 o
 -10  27   5      673.32      572.59     85.09 o
  -7  27   5      276.88      266.81     76.11 o
  -4  27   5       71.83      175.23     58.82 o
  -1  27   5     2164.37     1716.29    146.20 o
   2  27   5       15.66      183.18    184.14 o
   5  27   5      228.33      327.23    128.76 o
 -30  28   5     1887.41     2181.32    352.60 o
 -27  28   5     2052.70     2193.54    216.26 o
 -24  28   5      922.05      842.01    111.63 o
 -21  28   5       13.02      104.09    101.96 o
 -18  28   5     2526.85     2464.78    161.21 o
 -15  28   5     1052.71     1117.46     75.87 o
 -12  28   5      436.37      630.23     59.58 o
  -9  28   5       91.90       47.07     93.56 o
  -6  28   5     2322.44     2272.22    150.21 o
  -3  28   5     2062.76     1964.99    161.70 o
   0  28   5      955.05      789.45    100.93 o
   3  28   5       43.13       89.26     75.08 o
 -29  29   5       45.12       77.39    132.79 o
 -26  29   5       30.10       90.91     72.58 o
 -23  29   5      117.12      333.24     92.57 o
 -20  29   5      996.14     1030.09    212.49 o
 -17  29   5       75.47      256.01     58.81 o
 -14  29   5       70.37       66.33     52.62 o
 -11  29   5        0.08      137.16    104.92 o
  -8  29   5      754.96      841.63     86.81 o
  -5  29   5     1217.50     1109.01    104.43 o
  -2  29   5      113.80      226.49     62.89 o
   1  29   5       91.55      226.48    107.38 o
 -28  30   5      107.12      -83.02    251.64 o
 -25  30   5      146.30      262.06    128.89 o
 -22  30   5      250.33      302.00     67.29 o
 -19  30   5      185.65      311.98     59.94 o
 -16  30   5      192.75      189.28     54.16 o
 -13  30   5     1814.10     1562.21    134.61 o
 -10  30   5      198.23      328.46     79.74 o
  -7  30   5      376.64      500.12     67.08 o
  -4  30   5       27.19      174.51     83.00 o
  -1  30   5     1816.94     1429.95    235.11 o
 -27  31   5      153.54       22.50     96.64 o
 -24  31   5      630.26      573.43     84.83 o
 -21  31   5      902.05     1186.12    140.37 o
 -18  31   5      133.20      449.47    261.85 o
 -15  31   5      274.37      331.75    124.81 o
 -12  31   5      525.12      448.13     86.45 o
  -9  31   5       43.69      -70.50     70.50 o
  -6  31   5      208.14      280.98     58.79 o
  -3  31   5     1936.75     1800.18    290.90 o
 -26  32   5      290.99      180.72     98.39 o
 -23  32   5      670.10      575.18    102.46 o
 -20  32   5       17.81      300.41     85.66 o
 -17  32   5       58.10      246.36     73.84 o
 -14  32   5     3663.76     4022.06    464.41 o
 -11  32   5      185.48      137.40    108.95 o
  -8  32   5      159.08      498.42    155.08 o
  -5  32   5       37.98      272.94    107.46 o
 -25  33   5      228.27       77.41     74.98 o
 -22  33   5     1115.86     1220.29    299.92 o
 -19  33   5        0.51      -84.27     84.27 o
 -16  33   5     2263.61     2968.45    500.61 o
 -13  33   5      997.57     1220.54    294.33 o
 -10  33   5      867.61     1135.17    274.57 o
 -18  34   5      431.20      351.36    143.26 o
 -15  34   5     2117.83     2108.28    484.74 o
   1   1   6     7600.03     6087.87    226.64 o
  -1   2   6     4859.75     3628.23    167.67 o
   2   2   6     4342.71     5048.51    325.82 o
  -3   3   6     6489.73     6171.60    228.62 o
   0   3   6     1930.90     1570.01    197.00 o
   3   3   6    19460.55    19563.68   2804.14 o
  -5   4   6       49.65      746.49     73.62 o
  -2   4   6       33.72      255.55     48.21 o
   1   4   6      155.42      874.23    333.96 o
  -7   5   6    35186.63    36480.53   2235.63 o
  -4   5   6     1343.61     1990.57    224.64 o
  -1   5   6      605.09      685.29    174.94 o
   2   5   6    28668.98    28106.34    996.61 o
   5   5   6    20285.67    20071.07    622.57 o
  -9   6   6    23160.79    24328.78    883.64 o
  -6   6   6     5582.41     6039.15    279.56 o
  -3   6   6    21230.93    21831.84    775.12 o
   0   6   6     2233.43     2217.96    239.54 o
   3   6   6    19133.23    17131.97   1187.04 o
   6   6   6      446.04      617.74     90.32 o
 -11   7   6    19928.60    20285.01    628.88 o
  -8   7   6      531.70      816.78     63.07 o
  -5   7   6     1645.05     2047.75    310.11 o
  -2   7   6     5346.07     5613.81    379.99 o
   1   7   6      546.64      821.24    153.69 o
   4   7   6     5563.28     5401.15    248.72 o
   7   7   6    12675.48    13008.43    796.59 o
 -13   8   6     2226.17     2888.94    208.57 o
 -10   8   6      358.71      464.07     53.92 o
  -7   8   6     4947.23     4247.52    208.09 o
  -4   8   6    14305.94    14985.39    538.43 o
  -1   8   6     2198.24     1982.24    307.77 o
   2   8   6      220.72     1087.52    225.89 o
   5   8   6       97.67      365.63     60.62 o
   8   8   6     5283.31     5438.43    281.33 o
 -15   9   6      255.69      602.05    130.40 o
 -12   9   6     4057.34     4928.21    199.65 o
  -9   9   6     4361.52     5159.60    458.16 o
  -6   9   6       77.92       65.17     87.15 o
  -3   9   6      147.21       84.72     47.41 o
   0   9   6     1486.34     1662.65     82.82 o
   3   9   6     2342.07     2181.42     88.15 o
   6   9   6     1873.34     1918.94     75.67 o
   9   9   6      319.14      369.68     66.33 o
 -17  10   6     3810.40     3960.28    135.43 o
 -14  10   6     1033.21     1468.25    182.91 o
 -11  10   6     5363.63     4733.16    230.54 o
  -8  10   6      749.83      913.41     79.21 o
  -5  10   6     1474.46     1456.46     95.40 o
  -2  10   6       62.35      148.08    100.97 o
   1  10   6     4172.19     3805.27    401.27 o
   4  10   6      140.69      195.08     39.25 o
   7  10   6     2658.03     2221.19    164.01 o
  10  10   6       97.86      189.71     55.52 o
 -19  11   6      583.84      572.28    122.95 o
 -16  11   6      117.89      111.62     30.31 o
 -13  11   6    14021.37    12234.91    479.60 o
 -10  11   6    12576.08    11579.55    732.36 o
  -7  11   6    18401.30    19648.03    699.44 o
  -4  11   6      317.84      312.86     97.10 o
  -1  11   6     4011.10     3774.62    151.49 o
   2  11   6     4128.84     3531.70    209.44 o
   5  11   6      971.97      865.25     48.52 o
   8  11   6     1203.17     1257.09     83.66 o
  11  11   6       88.55      152.45     54.94 o
 -21  12   6     1698.58     1541.92     76.35 o
 -18  12   6        1.16      -57.31     58.72 o
 -15  12   6    10529.86     9196.48    373.26 o
 -12  12   6    31437.77    30283.25   1072.74 o
  -9  12   6     5334.39     5392.28    238.74 o
  -6  12   6     2408.75     2046.64    331.88 o
  -3  12   6     8771.04     8088.06    297.34 o
   0  12   6    13573.90    11520.05    417.16 o
   3  12   6     7883.61     6556.94    312.34 o
   6  12   6      443.38      637.78    130.60 o
   9  12   6      189.70      220.48     49.65 o
  12  12   6     4840.42     4789.84    240.64 o
 -23  13   6       73.52       25.87    116.07 o
 -20  13   6      405.01      715.56     60.85 o
 -17  13   6      188.13      138.97     75.32 o
 -14  13   6     2670.45     1954.11     97.24 o
 -11  13   6     4268.69     4310.74    145.90 o
  -8  13   6     1865.15     2224.74    257.72 o
  -5  13   6      689.80      862.56    256.04 o
  -2  13   6     2158.65     1891.26     90.05 o
   1  13   6    13155.96    11804.66    371.42 o
   4  13   6      155.54      294.87     63.08 o
   7  13   6      244.45      557.54    119.10 o
  10  13   6      131.43      113.87     87.40 o
  13  13   6     7686.80     7968.04    474.83 o
 -25  14   6     1335.63     1858.68    116.44 o
 -22  14   6      207.90      244.58    119.37 o
 -19  14   6     5884.70     5493.10    205.25 o
 -16  14   6     1007.47      848.83    114.63 o
 -13  14   6     3308.45     2719.24    102.18 o
 -10  14   6      219.30      325.15     44.95 o
  -7  14   6    29384.08    30849.47   1093.78 o
  -4  14   6     1692.38     1931.41    315.39 o
  -1  14   6     9513.41     9140.35    334.46 o
   2  14   6     2709.23     2455.32    201.33 o
   5  14   6     2845.14     2917.31    237.79 o
   8  14   6      844.10     1147.97    171.41 o
  11  14   6     1054.13     1338.79     93.76 o
  14  14   6      377.53      392.22     95.07 o
 -27  15   6     1120.47     1400.13    115.00 o
 -24  15   6       14.79      269.23    111.52 o
 -21  15   6     2131.46     1702.24     96.20 o
 -18  15   6     1948.76     2449.81    185.51 o
 -15  15   6      385.71      300.75    148.70 o
 -12  15   6      537.50      538.34     79.85 o
  -9  15   6     1031.15      889.93    135.97 o
  -6  15   6     6936.87     6833.53    490.57 o
  -3  15   6     5044.65     5663.58    665.98 o
   0  15   6     8284.99     7326.48    351.67 o
   3  15   6     2245.04     2264.13    197.83 o
   6  15   6     7520.87     7780.10    447.06 o
   9  15   6     1049.99     1307.37    190.46 o
  12  15   6     1344.79     1268.68     98.80 o
  15  15   6     1377.50     1564.18    160.25 o
 -29  16   6      199.25      168.81    127.95 o
 -26  16   6     1767.82     1806.81    130.93 o
 -23  16   6      408.36      355.92     79.31 o
 -20  16   6     8485.84     7818.39    490.84 o
 -17  16   6     1147.16     1838.25    160.03 o
 -14  16   6    10863.09     9928.60    312.93 o
 -11  16   6       97.84      284.97     60.63 o
  -8  16   6    18490.57    19282.92    686.92 o
  -5  16   6     8200.07     8015.74    365.06 o
  -2  16   6     4173.43     4080.80    347.33 o
   1  16   6       27.04      228.55     51.43 o
   4  16   6    13062.88    12367.42    515.40 o
   7  16   6     8203.26     8512.53    545.08 o
  10  16   6      213.40      277.55    111.71 o
  13  16   6      255.50      432.04     73.08 o
  16  16   6      362.07      535.83    113.31 o
 -31  17   6      134.97      224.28     85.04 o
 -28  17   6      460.94      653.92    221.54 o
 -25  17   6     2846.25     3090.72    196.31 o
 -22  17   6     6053.01     5836.30    322.12 o
 -19  17   6     3731.33     4290.60    178.37 o
 -16  17   6     2950.36     2583.09    164.32 o
 -13  17   6     5404.96     5653.18    185.35 o
 -10  17   6    20435.30    19042.00    589.71 o
  -7  17   6    15609.27    16882.57    846.44 o
  -4  17   6       42.69      422.91    176.38 o
  -1  17   6     5423.91     5465.90    252.05 o
   2  17   6      703.01      741.17    157.81 o
   5  17   6     9793.15     9389.21    448.29 o
   8  17   6       55.82      195.15    100.69 o
  11  17   6     1230.97     1218.39    111.79 o
  14  17   6      609.89      628.70    106.16 o
 -30  18   6       86.19      361.18    186.33 o
 -27  18   6      445.53      805.41    160.93 o
 -24  18   6     3954.51     3607.47    314.43 o
 -21  18   6     6127.98     5724.27    250.57 o
 -18  18   6     3351.84     4788.70    312.00 o
 -15  18   6    10210.28     9591.08    304.65 o
 -12  18   6       35.42       76.01     56.99 o
  -9  18   6     3459.80     3218.77    148.78 o
  -6  18   6     1805.10     1992.81    266.32 o
  -3  18   6     4952.23     4727.54    182.24 o
   0  18   6      122.24      353.98     52.70 o
   3  18   6     4335.98     4530.96    199.27 o
   6  18   6       68.54      367.61     60.84 o
   9  18   6      661.35      759.93     84.99 o
  12  18   6      575.02      698.58     89.07 o
 -32  19   6       32.26      342.54     96.57 o
 -29  19   6      137.46      327.37     86.57 o
 -26  19   6      132.94      364.46     72.64 o
 -23  19   6     6491.34     6157.70    323.34 o
 -20  19   6     2355.77     2915.62    144.70 o
 -17  19   6      240.00      486.53    136.06 o
 -14  19   6      742.36     1314.40    176.58 o
 -11  19   6     1565.06     1286.16     80.20 o
  -8  19   6     5172.41     5067.23    180.60 o
  -5  19   6     5123.86     4717.62    210.16 o
  -2  19   6        4.54       87.87     94.85 o
   1  19   6       64.07       20.41     60.85 o
   4  19   6     2369.38     2568.13    145.31 o
   7  19   6      285.88      430.83     84.40 o
  10  19   6      654.35      772.48    191.92 o
  13  19   6       12.20      283.17    136.65 o
 -31  20   6      147.90      363.97     99.33 o
 -28  20   6      148.17      432.91    107.68 o
 -25  20   6      947.62     1279.84    102.79 o
 -22  20   6     1273.73     1596.20    105.42 o
 -19  20   6     2793.13     3534.01    168.65 o
 -16  20   6     3422.55     3234.75    130.40 o
 -13  20   6     2066.30     1994.75    213.11 o
 -10  20   6     3688.37     3677.06    250.28 o
  -7  20   6     3849.78     3784.50    327.41 o
  -4  20   6     3586.67     3004.30    173.75 o
  -1  20   6      252.17      288.69     68.50 o
   2  20   6     2486.66     2563.04    138.00 o
   5  20   6      510.58      541.50     97.02 o
   8  20   6      392.04      487.82     94.90 o
  11  20   6      385.40      231.28    132.17 o
 -30  21   6      131.46      131.85    114.04 o
 -27  21   6      212.04      254.57     81.82 o
 -24  21   6      359.62      913.34    111.29 o
 -21  21   6      358.38      521.50     84.78 o
 -18  21   6     1048.78      879.00    238.50 o
 -15  21   6      359.60      175.68     47.78 o
 -12  21   6      657.88      634.73     50.84 o
  -9  21   6     2275.61     2291.33    141.89 o
  -6  21   6      192.96       95.20     62.05 o
  -3  21   6      739.13      788.96     89.30 o
   0  21   6       23.76       28.88     47.36 o
   3  21   6      483.49      490.52     58.96 o
   6  21   6       50.19      148.95    102.92 o
   9  21   6       36.84      124.10    122.43 o
 -29  22   6     1128.88     1351.41    179.72 o
 -26  22   6      123.25      -66.16     98.11 o
 -23  22   6        0.34      246.64     60.24 o
 -20  22   6      429.93      460.66     95.15 o
 -17  22   6     1543.66     1600.47    102.18 o
 -14  22   6        6.82       62.96     40.35 o
 -11  22   6       10.18       41.98     75.93 o
  -8  22   6       99.05      222.22     50.05 o
  -5  22   6      253.72      307.57     51.30 o
  -2  22   6      400.80      283.41     65.15 o
   1  22   6      154.56      256.76     74.75 o
   4  22   6      184.12      330.45     68.51 o
   7  22   6        2.78       -2.47     77.06 o
 -31  23   6     1076.51     1093.84    257.70 o
 -28  23   6      197.96      258.07     72.58 o
 -25  23   6     1104.66     1042.51    109.74 o
 -22  23   6      527.60      724.87    137.39 o
 -19  23   6      758.45     1045.49     67.23 o
 -16  23   6     2450.36     2156.33    124.16 o
 -13  23   6      599.70      481.01     60.08 o
 -10  23   6     6181.74     5184.63    220.56 o
  -7  23   6      790.73      784.44     69.90 o
  -4  23   6      684.43      645.44     84.76 o
  -1  23   6      218.26      350.41     71.04 o
   2  23   6     1968.63     2197.28    177.40 o
   5  23   6      511.68      688.22    143.08 o
   8  23   6      226.38        0.84    108.44 o
 -30  24   6      250.08      565.01    133.57 o
 -27  24   6      617.18      620.33    189.71 o
 -24  24   6      387.79      322.43     91.07 o
 -21  24   6     3807.10     4008.01    248.36 o
 -18  24   6     2537.76     2016.16    181.45 o
 -15  24   6     1981.73     1537.06    116.96 o
 -12  24   6      457.46      408.42     65.41 o
  -9  24   6     5246.35     5248.84    222.44 o
  -6  24   6        4.55      -37.30     47.60 o
  -3  24   6     1624.11     1366.02     97.43 o
   0  24   6      510.41      758.57    257.61 o
   3  24   6     1802.10     1617.38    279.35 o
   6  24   6      183.48      -56.41    110.35 o
 -29  25   6      528.29      817.15    408.24 o
 -26  25   6        7.13       66.35     70.73 o
 -23  25   6      389.16      545.71     98.72 o
 -20  25   6      161.61      424.50     95.10 o
 -17  25   6      488.00      607.08     58.56 o
 -14  25   6       11.81      198.05    158.72 o
 -11  25   6     3190.36     3618.96    189.48 o
  -8  25   6       15.09       98.54     39.53 o
  -5  25   6        6.60       22.04    124.95 o
  -2  25   6     1317.62     1017.48     95.53 o
   1  25   6     2109.77     1826.60    223.15 o
   4  25   6      327.36      606.87    173.24 o
 -28  26   6      401.53      513.33    173.98 o
 -25  26   6      155.27      564.27    167.37 o
 -22  26   6       52.95      206.26     66.46 o
 -19  26   6     2010.70     1845.74    129.50 o
 -16  26   6      990.03      549.82    101.01 o
 -13  26   6      145.25       94.42     44.94 o
 -10  26   6     1493.98     1961.19    123.81 o
  -7  26   6     2237.34     2235.14    146.33 o
  -4  26   6     2203.51     2079.89    170.38 o
  -1  26   6       84.71      311.11     65.79 o
   2  26   6      116.67      423.82    140.49 o
 -27  27   6      204.33      309.23    142.10 o
 -24  27   6     1301.20     1404.49    148.12 o
 -21  27   6       58.18      125.41    129.68 o
 -18  27   6     2310.78     2083.66    196.00 o
 -15  27   6      299.89      242.23     66.07 o
 -12  27   6     1656.05     1949.30    113.96 o
  -9  27   6      962.89      699.36     50.78 o
  -6  27   6     3525.32     3283.55    259.41 o
  -3  27   6      311.51      341.37     68.10 o
   0  27   6     2455.20     2397.00    283.22 o
 -26  28   6     3910.51     3966.57    620.83 o
 -23  28   6       19.85      205.14     77.50 o
 -20  28   6      659.18      977.49    101.23 o
 -17  28   6      994.93     1259.64     99.66 o
 -14  28   6     2423.18     2216.06    155.92 o
 -11  28   6      331.14      518.75     56.08 o
  -8  28   6     1301.78     1135.60    106.20 o
  -5  28   6      494.48      500.57     77.57 o
  -2  28   6       39.20       48.00     62.61 o
 -25  29   6     1034.71     1175.63    207.19 o
 -22  29   6     1905.27     1848.60    297.25 o
 -19  29   6     1558.21     1339.00    141.25 o
 -16  29   6      339.64      381.24     66.82 o
 -13  29   6     1068.31     1269.51    101.12 o
 -10  29   6       19.11      -38.10     78.85 o
  -7  29   6     2457.10     2444.75    237.95 o
  -4  29   6      781.39      520.41    103.54 o
 -24  30   6       94.48       65.13    351.91 o
 -21  30   6     1255.06     1288.71    173.87 o
 -18  30   6     2722.87     2786.76    270.10 o
 -15  30   6     2064.78     1739.75    241.53 o
 -12  30   6      160.32      511.59     95.09 o
  -9  30   6     2131.73     2506.73    299.39 o
  -6  30   6      457.56      545.48    108.84 o
 -23  31   6     1285.43     1174.16    284.34 o
 -20  31   6     1166.26     1375.28    333.85 o
 -17  31   6       32.93      255.93    129.16 o
 -14  31   6       71.03      -66.76    115.23 o
 -11  31   6       12.21       61.93    113.55 o
  -8  31   6     4050.16     3565.73    797.60 o
 -19  32   6      340.09      303.26    135.67 o
 -16  32   6       69.64      179.47    121.52 o
 -13  32   6       37.48      121.99    114.86 o
  -1   1   7    29182.80    31476.35   1116.09 o
  -3   2   7      248.14      489.43     62.19 o
   0   2   7     6511.47     7101.59    350.45 o
  -5   3   7      199.21       84.66     95.26 o
  -2   3   7     2858.71     3688.15    353.85 o
   1   3   7     1187.41     1397.55     78.03 o
  -7   4   7     2292.01     1454.65     97.88 o
  -4   4   7      303.97      447.14     79.68 o
  -1   4   7      111.95      358.90     78.37 o
   2   4   7      422.11      358.06     54.47 o
  -9   5   7      410.74       37.74     67.16 o
  -6   5   7     1829.71     1611.69    110.82 o
  -3   5   7       90.42      307.32     57.63 o
   0   5   7      265.96      498.85     58.42 o
   3   5   7      157.99       -5.77     47.14 o
 -11   6   7      536.43      470.15     53.11 o
  -8   6   7     3798.48     3942.03    157.35 o
  -5   6   7      572.61      477.71    248.88 o
  -2   6   7     3334.33     2993.60    224.69 o
   1   6   7     1220.98     1313.46     75.72 o
   4   6   7     2266.46     1802.43     89.54 o
 -13   7   7     7922.61     7586.58    351.89 o
 -10   7   7     4244.29     4933.64    211.19 o
  -7   7   7       34.04       70.58     77.84 o
  -4   7   7    33521.57    33100.91   1435.31 o
  -1   7   7     1374.95     1392.18    202.40 o
   2   7   7      894.44      935.98     86.77 o
   5   7   7     4567.16     4540.61    280.71 o
 -15   8   7    12813.46    12740.21    463.95 o
 -12   8   7       74.14      557.42    165.14 o
  -9   8   7       18.92      122.14    145.90 o
  -6   8   7     1206.72     1224.99    137.36 o
  -3   8   7    21811.53    20739.88    739.80 o
   0   8   7     3680.56     3902.17    204.90 o
   3   8   7     3233.50     2782.90    146.59 o
   6   8   7     1483.61     1569.04    167.41 o
 -17   9   7     5972.07     5640.34    244.55 o
 -14   9   7      694.02     1123.43     82.45 o
 -11   9   7     8236.90     8323.34    310.51 o
  -8   9   7        0.02      119.54     55.32 o
  -5   9   7    13950.42    13183.59    583.51 o
  -2   9   7     1140.39     1864.92    206.09 o
   1   9   7     3079.32     3149.37    266.96 o
   4   9   7        8.03      222.27     53.87 o
   7   9   7     6094.08     5802.01    260.99 o
 -19  10   7     3204.91     2942.36    141.87 o
 -16  10   7      128.36      497.03     59.82 o
 -13  10   7     4566.90     3896.99    159.45 o
 -10  10   7     7728.59     8352.71    384.82 o
  -7  10   7     1012.35     1064.32     82.54 o
  -4  10   7     6517.10     6969.94    336.99 o
  -1  10   7       99.54      553.66    168.35 o
   2  10   7     2981.54     3637.10    160.64 o
   5  10   7       87.83      270.61     83.03 o
   8  10   7     3083.36     2816.74    137.44 o
 -21  11   7       89.70      254.90     54.22 o
 -18  11   7     6700.05     6413.52    278.33 o
 -15  11   7     1508.02     1309.23    142.07 o
 -12  11   7    11093.77     9520.07    351.72 o
  -9  11   7     3980.67     4006.36    286.19 o
  -6  11   7     2491.06     2788.62    206.02 o
  -3  11   7     1204.62     1584.83    101.03 o
   0  11   7    12391.46    13297.34    482.77 o
   3  11   7     1873.38     2338.65    224.27 o
   6  11   7       44.40      160.64    150.02 o
   9  11   7      159.23      161.20     57.56 o
 -23  12   7     2121.03     2299.54    405.51 o
 -20  12   7     5393.51     4943.09    311.80 o
 -17  12   7      653.54     1022.78     71.85 o
 -14  12   7      491.09      815.57     82.71 o
 -11  12   7    10022.02    10492.93    438.65 o
  -8  12   7     1358.60     1203.39     96.34 o
  -5  12   7       11.49      173.66     66.04 o
  -2  12   7       11.92      200.98     85.97 o
   1  12   7     3291.24     3485.16    144.27 o
   4  12   7     3977.00     4451.86    199.91 o
   7  12   7     3575.59     3543.54    198.96 o
  10  12   7     1520.22     1396.93     90.72 o
 -25  13   7      443.22      907.84    169.77 o
 -22  13   7        1.08      160.82    156.24 o
 -19  13   7      434.77      663.55     72.86 o
 -16  13   7     1495.22     2015.68    236.55 o
 -13  13   7    10680.78    10050.59    449.84 o
 -10  13   7     4954.96     5718.28    228.81 o
  -7  13   7     1274.25     1123.88    107.57 o
  -4  13   7     5435.24     5310.32    323.89 o
  -1  13   7     9447.07     8847.73    327.84 o
   2  13   7       90.04      366.65     75.05 o
   5  13   7       23.75      224.48     55.22 o
   8  13   7      648.76      712.41     71.44 o
  11  13   7      223.50      142.39    102.87 o
 -27  14   7      946.72     1019.45    146.91 o
 -24  14   7     7674.24     7754.08    565.47 o
 -21  14   7      326.19      405.98    226.67 o
 -18  14   7        0.79      126.38    123.14 o
 -15  14   7      143.44      342.39     52.64 o
 -12  14   7     6466.83     6360.28    352.95 o
  -9  14   7     1615.25     1536.92    145.78 o
  -6  14   7        3.23      102.53     53.37 o
  -3  14   7     3719.79     3878.39    261.09 o
   0  14   7     3364.71     3553.03    163.74 o
   3  14   7       52.27      250.78    112.59 o
   6  14   7     2624.02     2193.99    126.69 o
   9  14   7      564.80      619.92     85.82 o
  12  14   7       58.90      183.23     80.61 o
 -29  15   7       85.11      -83.73     87.49 o
 -26  15   7     2753.00     2739.85    219.86 o
 -23  15   7      215.44      506.81     78.26 o
 -20  15   7     1024.85      716.94     78.41 o
 -17  15   7     1356.85     1212.55     77.87 o
 -14  15   7      755.92     1075.26    127.26 o
 -11  15   7     1014.30     1317.25    113.56 o
  -8  15   7      202.64      338.15    103.59 o
  -5  15   7        2.34       23.32     62.99 o
  -2  15   7     4738.56     4154.86    246.38 o
   1  15   7     1490.22     1389.71    116.43 o
   4  15   7       44.68      119.44     52.27 o
   7  15   7       22.71      109.77     56.62 o
  10  15   7      832.38      542.90     85.87 o
  13  15   7      347.22      431.07     94.36 o
 -28  16   7      196.18      361.31    139.85 o
 -25  16   7      441.40     1123.60    227.97 o
 -22  16   7       28.02       76.23     67.72 o
 -19  16   7       56.74      276.61     75.97 o
 -16  16   7     2257.60     2501.93    152.83 o
 -13  16   7     3409.68     3459.33    199.32 o
 -10  16   7      559.43      630.12     64.07 o
  -7  16   7       44.58       55.71     50.66 o
  -4  16   7     1682.21     1707.12    116.92 o
  -1  16   7     3080.09     2955.44    260.96 o
   2  16   7       37.76      178.82     80.34 o
   5  16   7      822.00      640.72    103.16 o
   8  16   7       59.78       81.33     98.42 o
  11  16   7      463.97      386.14     99.95 o
  14  16   7      422.83      299.99    229.71 o
 -30  17   7      134.47      302.77    126.31 o
 -27  17   7      130.10      444.01     78.81 o
 -24  17   7       12.69      302.47    117.34 o
 -21  17   7      471.41      609.95     83.47 o
 -18  17   7      958.04     1089.07     80.50 o
 -15  17   7       59.22      235.88     99.24 o
 -12  17   7      677.59      827.78    144.81 o
  -9  17   7       49.73      -57.53     57.53 o
  -6  17   7     1152.12     1165.49     76.79 o
  -3  17   7      992.89      940.79     77.05 o
   0  17   7      192.52      190.29     54.70 o
   3  17   7      346.13      382.17     58.73 o
   6  17   7      613.93      780.57    225.49 o
   9  17   7      103.84      165.42     77.21 o
  12  17   7      245.48      659.36    197.70 o
 -29  18   7       34.92      -92.86    171.52 o
 -26  18   7     1237.91     1229.56    145.86 o
 -23  18   7     1011.63      963.16     93.31 o
 -20  18   7      710.22      862.61    119.20 o
 -17  18   7       12.12       54.72     50.22 o
 -14  18   7      355.10      518.84     92.82 o
 -11  18   7     1543.86     1713.43     95.88 o
  -8  18   7        0.29      -48.63     64.20 o
  -5  18   7     1217.28     1005.89    130.35 o
  -2  18   7     1298.96     1688.67    116.60 o
   1  18   7     4496.85     4705.38    234.26 o
   4  18   7     1119.42      933.62     99.93 o
   7  18   7      149.80       96.22     70.86 o
  10  18   7      724.71     1142.49    307.05 o
 -28  19   7      236.00      272.41     90.47 o
 -25  19   7      184.20      158.96     69.14 o
 -22  19   7       86.73      261.63     93.00 o
 -19  19   7       35.65       44.91     71.79 o
 -16  19   7     4923.40     3737.52    166.11 o
 -13  19   7      876.58      970.59     73.75 o
 -10  19   7     1020.28     1207.52     77.87 o
  -7  19   7      716.18      782.27     64.83 o
  -4  19   7     4491.16     4129.23    253.69 o
  -1  19   7     4267.15     4724.18    235.87 o
   2  19   7      246.54      229.16     67.66 o
   5  19   7        2.26       17.83     45.44 o
   8  19   7     1214.26     1307.44    203.60 o
 -27  20   7      218.82      664.92    193.26 o
 -24  20   7      103.92      233.12     77.30 o
 -21  20   7      131.11      222.42    154.39 o
 -18  20   7      239.73      147.66     86.46 o
 -15  20   7     1045.72     1112.98     70.52 o
 -12  20   7     1109.82     1521.28    110.89 o
  -9  20   7      919.43      771.38     81.59 o
  -6  20   7      900.45      596.94    109.75 o
  -3  20   7     1969.76     2243.63    153.00 o
   0  20   7      786.92     1023.22    158.82 o
   3  20   7     1223.10     1128.39    106.40 o
   6  20   7        0.03       52.71     93.91 o
   9  20   7      497.70      906.99    235.73 o
 -29  21   7      412.23      451.61    197.49 o
 -26  21   7      292.91      175.05    157.56 o
 -23  21   7      263.13      304.15    207.71 o
 -20  21   7      168.73      289.91     88.66 o
 -17  21   7     4584.65     4172.59    257.99 o
 -14  21   7      883.34     1246.55    175.31 o
 -11  21   7     3298.60     2564.77    145.19 o
  -8  21   7     1320.88     1296.34    117.96 o
  -5  21   7     1836.91     1679.25    100.13 o
  -2  21   7      141.75      250.40    105.08 o
   1  21   7     1069.65     1088.99    103.42 o
   4  21   7      188.63      325.09     86.48 o
   7  21   7        2.80      233.64     98.21 o
 -28  22   7      109.50      592.67    128.52 o
 -25  22   7      163.93      375.24     85.14 o
 -22  22   7     1306.63     1209.25    118.69 o
 -19  22   7     1449.01     1272.09    170.05 o
 -16  22   7     2561.62     2895.98    192.56 o
 -13  22   7       34.16      191.40     47.37 o
 -10  22   7     1256.37     1194.41     81.18 o
  -7  22   7      416.58      635.89     68.40 o
  -4  22   7     1553.61     1751.41    208.28 o
  -1  22   7       67.26       48.17     55.26 o
   2  22   7      246.39      351.10     58.28 o
   5  22   7      665.39      614.01    177.63 o
 -27  23   7       97.39      560.00    126.38 o
 -24  23   7      322.41      344.97     77.49 o
 -21  23   7      844.70      779.60    104.80 o
 -18  23   7     1355.39     1651.95    139.55 o
 -15  23   7      617.02      977.63    107.13 o
 -12  23   7     3159.34     3021.94    252.04 o
  -9  23   7        7.01       69.04    172.71 o
  -6  23   7     1960.55     1816.26    309.61 o
  -3  23   7     2114.39     2275.25    184.75 o
   0  23   7      161.68      488.60    105.33 o
   3  23   7      670.82      754.74    163.20 o
 -26  24   7      162.45      117.55    130.62 o
 -23  24   7     1556.76     1938.40    196.56 o
 -20  24   7      369.34      628.17     85.08 o
 -17  24   7     2229.65     2340.39    215.76 o
 -14  24   7      209.31      285.99     74.31 o
 -11  24   7      763.56     1018.38    163.67 o
  -8  24   7        1.18      259.30     54.00 o
  -5  24   7     3943.98     4045.48    330.23 o
  -2  24   7       16.88       77.91     45.72 o
   1  24   7        5.83       67.28    113.41 o
 -25  25   7     2327.12     2256.77    522.70 o
 -22  25   7      172.49      493.80     84.46 o
 -19  25   7       16.73      166.15    127.28 o
 -16  25   7     1366.19     1586.48    141.04 o
 -13  25   7     1650.64     1566.26    135.65 o
 -10  25   7      157.12      377.46     80.96 o
  -7  25   7       31.24      110.90     53.75 o
  -4  25   7     1442.17     1166.86    144.09 o
  -1  25   7      831.36      764.87    118.98 o
   2  25   7     1228.97      941.76    236.61 o
 -24  26   7     1015.98     1287.37    323.73 o
 -21  26   7       25.70      224.72     72.80 o
 -18  26   7        7.14       61.29    199.97 o
 -15  26   7      342.44      456.54     72.68 o
 -12  26   7     1134.24     1605.36    239.59 o
  -9  26   7      404.97      516.49     67.77 o
  -6  26   7      204.89      337.69     62.93 o
  -3  26   7      702.75      670.11    103.08 o
   0  26   7     1018.85     1032.43    176.56 o
 -23  27   7     1189.30     1776.46    292.43 o
 -20  27   7      511.91      591.50    101.25 o
 -17  27   7        0.54       90.43     81.53 o
 -14  27   7     2070.62     2036.65    173.78 o
 -11  27   7     1534.70     1711.67    214.75 o
  -8  27   7       86.41      189.04     92.38 o
  -5  27   7       34.23       52.27     69.08 o
  -2  27   7     1178.84     1084.08    184.82 o
 -22  28   7       45.84      -82.92     82.92 o
 -19  28   7      126.38      158.16    172.32 o
 -16  28   7     1072.81      970.85     95.05 o
 -13  28   7       13.71      209.08     82.04 o
 -10  28   7       61.12      179.18     63.54 o
  -7  28   7       47.15      -46.50    213.78 o
 -21  29   7      686.41      315.96    132.19 o
 -18  29   7      159.92       12.17     74.01 o
 -15  29   7       47.98      -63.21     63.21 o
 -12  29   7       30.18      195.67    121.08 o
  -9  29   7      250.30      637.76    179.16 o
 -17  30   7        7.77      127.27     72.68 o
 -14  30   7       60.23      228.94    129.68 o
   0   1   8     4065.67     3545.52    180.15 o
  -2   2   8     1329.74      886.05     83.67 o
   1   2   8      257.30      280.70     60.71 o
  -4   3   8      115.52      600.90    349.87 o
  -1   3   8      350.19      415.63     95.53 o
   2   3   8      658.94      852.26    119.32 o
  -6   4   8     2099.67     2609.19    118.87 o
  -3   4   8     2427.70     1978.71    100.44 o
   0   4   8        4.04      100.36     86.01 o
   3   4   8     3870.04     4310.56    171.50 o
  -8   5   8     5099.19     5129.93    239.31 o
  -5   5   8      182.31      456.16     77.26 o
  -2   5   8      447.85      537.85     78.59 o
   1   5   8      412.67      794.11     69.42 o
   4   5   8     3136.59     2647.20    192.79 o
 -10   6   8     4835.31     4658.51    208.59 o
  -7   6   8     4383.88     5111.39    383.79 o
  -4   6   8     1602.62     1632.41    140.90 o
  -1   6   8     1837.63     2212.33    103.81 o
   2   6   8    11013.20     9932.20    419.26 o
   5   6   8      534.94      727.55     67.17 o
 -12   7   8     1626.93     1922.59    108.32 o
  -9   7   8    14466.96    14594.50    605.99 o
  -6   7   8      962.07      993.73     75.71 o
  -3   7   8      395.74      689.88    130.84 o
   0   7   8      708.88     1161.10    145.43 o
   3   7   8     3189.09     2978.98    166.84 o
   6   7   8       44.68       42.75     68.96 o
 -14   8   8     1983.79     2025.00    198.93 o
 -11   8   8     2513.74     2444.07    172.39 o
  -8   8   8        2.12      445.21    110.12 o
  -5   8   8      302.46      548.66     75.29 o
  -2   8   8       17.40      -28.70     62.97 o
   1   8   8     2725.38     2406.01    281.85 o
   4   8   8       85.09      124.07    100.60 o
   7   8   8       56.29      277.51     67.31 o
 -16   9   8     2479.88     2712.84    147.44 o
 -13   9   8       24.22      211.30     61.74 o
 -10   9   8      169.53      193.24    121.98 o
  -7   9   8       80.94      272.40     67.46 o
  -4   9   8     1035.37     1196.92    139.16 o
  -1   9   8       47.28      227.78     62.73 o
   2   9   8      203.03      375.00     63.11 o
   5   9   8       33.00      291.57    108.55 o
   8   9   8      184.64      308.78     59.52 o
 -18  10   8       37.68      -71.53     71.53 o
 -15  10   8      954.72     1250.34     88.63 o
 -12  10   8      586.83      405.83     68.08 o
  -9  10   8       12.74      163.57     82.02 o
  -6  10   8     6296.64     6390.71    277.28 o
  -3  10   8     1399.26     1578.39    126.12 o
   0  10   8      702.35      835.81     73.84 o
   3  10   8     1766.76     1239.03     83.54 o
   6  10   8     2736.73     2361.78    131.76 o
   9  10   8       21.39       66.76     69.34 o
 -20  11   8      306.09      238.05     62.86 o
 -17  11   8     1998.92     2348.53    130.38 o
 -14  11   8     1768.79     1768.16    196.86 o
 -11  11   8     8315.67     7757.32    409.89 o
  -8  11   8       20.93      171.82    106.75 o
  -5  11   8     1196.77     1481.01    161.80 o
  -2  11   8      176.20      131.73     88.21 o
   1  11   8     5038.01     4857.97    222.11 o
   4  11   8     1865.73     1971.97    117.32 o
   7  11   8      298.38      265.55     64.60 o
  10  11   8      919.40      873.65    120.00 o
 -22  12   8       18.93      165.82     88.06 o
 -19  12   8      149.85      329.49     76.19 o
 -16  12   8        4.89       85.25     54.30 o
 -13  12   8     2953.13     2131.74    221.99 o
 -10  12   8      165.31      353.14     75.92 o
  -7  12   8      343.79      625.65    109.01 o
  -4  12   8        1.04      145.63    181.01 o
  -1  12   8     6197.96     4809.70    252.95 o
   2  12   8      121.60       12.26     57.03 o
   5  12   8     1851.18     1723.39    109.18 o
   8  12   8      130.43      232.59     58.03 o
  11  12   8      328.01      134.01     82.86 o
 -24  13   8      344.21      767.96    232.32 o
 -21  13   8      468.70      258.90     76.58 o
 -18  13   8      130.50      333.38     60.09 o
 -15  13   8       70.13       52.99     80.16 o
 -12  13   8       14.75      -55.03     73.51 o
  -9  13   8        0.00      246.36     60.12 o
  -6  13   8      368.33      265.51     81.15 o
  -3  13   8     1782.10     2056.60    116.34 o
   0  13   8      109.58      205.34    117.28 o
   3  13   8       62.10       82.92     57.24 o
   6  13   8      503.30      637.08     90.06 o
   9  13   8       60.82      259.34    149.08 o
  12  13   8        2.40      -44.37    110.12 o
 -26  14   8     1046.82     1206.30    297.78 o
 -23  14   8      425.92      173.52     75.94 o
 -20  14   8       20.97      112.07     86.70 o
 -17  14   8      212.93      296.33    173.87 o
 -14  14   8      339.74      180.54     69.65 o
 -11  14   8      815.05      708.54     70.13 o
  -8  14   8     4891.10     3998.25    202.20 o
  -5  14   8     2270.10     2490.79    167.83 o
  -2  14   8      238.59      417.85     62.95 o
   1  14   8      102.69      293.24     61.38 o
   4  14   8     1100.93     1061.08    130.63 o
   7  14   8     2017.44     2298.27    187.71 o
  10  14   8      596.60      801.38    120.19 o
  13  14   8       38.38      206.47    118.13 o
 -25  15   8       61.99      101.62     84.61 o
 -22  15   8      268.00      297.57    181.16 o
 -19  15   8     1585.15     1734.85    159.03 o
 -16  15   8     1144.75     1184.32    114.37 o
 -13  15   8       56.42      125.96     54.45 o
 -10  15   8      417.07      453.81     92.56 o
  -7  15   8     1865.13     1846.55    112.18 o
  -4  15   8     1452.86     1719.18    130.48 o
  -1  15   8       26.22       81.02     79.44 o
   2  15   8      235.74      299.64     55.06 o
   5  15   8     1181.51     1027.80    104.49 o
   8  15   8     1828.14     1857.97    237.29 o
  11  15   8      147.00      295.64     85.39 o
 -24  16   8       23.13      -50.44     88.02 o
 -21  16   8      166.37      269.44    139.94 o
 -18  16   8     1355.60     1784.76    216.00 o
 -15  16   8     2438.79     2079.13    140.11 o
 -12  16   8      395.10      527.47    125.43 o
  -9  16   8     1026.84      926.50     75.08 o
  -6  16   8      260.15      546.68    268.53 o
  -3  16   8      178.72      303.34     74.90 o
   0  16   8     3523.30     3148.27    198.96 o
   3  16   8      984.97      963.35     83.92 o
   6  16   8       93.50      423.66    147.82 o
   9  16   8       11.52      118.92    133.58 o
 -26  17   8       28.75      367.13    149.35 o
 -23  17   8       68.89      309.06     97.04 o
 -20  17   8     3075.78     3414.31    333.27 o
 -17  17   8       68.03      159.74    114.43 o
 -14  17   8     1089.84     1173.68    126.10 o
 -11  17   8      970.56     1184.71     94.11 o
  -8  17   8     2568.56     2558.80    142.36 o
  -5  17   8       78.75      279.34     63.57 o
  -2  17   8     1151.96     1197.47    151.69 o
   1  17   8       75.22      232.50    136.48 o
   4  17   8      619.77      777.80     95.02 o
   7  17   8      298.64      503.50    135.03 o
 -25  18   8      234.63       71.84    185.77 o
 -22  18   8     2520.69     2701.83    324.39 o
 -19  18   8      542.07      729.68    112.89 o
 -16  18   8      148.58      462.22    213.42 o
 -13  18   8       49.98      168.88    155.12 o
 -10  18   8     2584.25     2803.18    179.91 o
  -7  18   8     1303.49     1444.02    108.16 o
  -4  18   8      262.64      254.21    125.66 o
  -1  18   8      551.11      548.12     69.80 o
   2  18   8     2462.54     2183.68    247.00 o
   5  18   8      371.26      460.21    313.78 o
   8  18   8       17.78      175.55     99.33 o
 -24  19   8      516.66      677.75    118.33 o
 -21  19   8     1352.03     2237.68    414.72 o
 -18  19   8      243.34      500.05    102.97 o
 -15  19   8     1076.45     1339.32    255.28 o
 -12  19   8      685.14      375.67     60.89 o
  -9  19   8     3839.72     4273.45    263.31 o
  -6  19   8     2060.70     2152.61    196.93 o
  -3  19   8      289.11      299.18     75.60 o
   0  19   8        0.22      296.06     62.71 o
   3  19   8     2441.21     2449.12    289.90 o
   6  19   8      267.52      570.98    219.23 o
 -23  20   8      298.81      473.19    111.00 o
 -20  20   8        3.04       69.40    104.58 o
 -17  20   8      888.75      552.65     94.55 o
 -14  20   8       69.35      529.24    110.90 o
 -11  20   8      913.63     1074.39    192.13 o
  -8  20   8     1825.45     2170.85    193.69 o
  -5  20   8      744.77      938.16     96.40 o
  -2  20   8        8.58      156.84     69.58 o
   1  20   8      472.17      539.06     95.70 o
   4  20   8      315.51      323.45    195.79 o
 -25  21   8       52.69      211.89    200.48 o
 -22  21   8      170.16      304.80    316.10 o
 -19  21   8      650.11      999.39    125.70 o
 -16  21   8     2462.87     2288.77    235.51 o
 -13  21   8      458.62      638.03    242.55 o
 -10  21   8      127.71      342.53     64.44 o
  -7  21   8       86.90      344.19     97.37 o
  -4  21   8     1329.86     1316.96    119.83 o
  -1  21   8      101.75      295.39    110.06 o
   2  21   8       46.86      322.66    161.82 o
 -24  22   8        1.16      188.63    176.69 o
 -21  22   8        9.82      132.54     91.30 o
 -18  22   8      948.18     1117.35    165.36 o
 -15  22   8        1.18      109.40     83.95 o
 -12  22   8      637.85      670.08     77.60 o
  -9  22   8      138.80       45.07     54.03 o
  -6  22   8     1684.08     1711.39    167.08 o
  -3  22   8      126.18      401.99     87.73 o
   0  22   8      838.72      633.56    101.08 o
 -23  23   8      141.03      371.18    180.99 o
 -20  23   8       54.84      280.55     97.61 o
 -17  23   8      545.83      681.98    142.77 o
 -14  23   8        9.64      192.78     93.61 o
 -11  23   8      370.68      467.78    158.43 o
  -8  23   8      226.93      272.17     62.90 o
  -5  23   8       24.52      343.79    146.39 o
  -2  23   8      217.43      350.28     70.96 o
 -22  24   8       13.83       43.05     91.14 o
 -19  24   8      647.87      797.22    131.56 o
 -16  24   8        0.56      388.24    147.18 o
 -13  24   8      111.29      151.62     82.44 o
 -10  24   8      269.52      278.56     83.71 o
  -7  24   8      170.53      282.19     78.75 o
  -4  24   8       18.12       56.80     51.12 o
 -21  25   8       64.49      243.89    183.44 o
 -18  25   8      314.63      297.02     99.41 o
 -15  25   8        0.08      -20.71     77.74 o
 -12  25   8       76.39      339.49    159.90 o
  -9  25   8       48.17       86.64     41.34 o
  -6  25   8      336.28      309.11     69.93 o
 -17  26   8       34.40       49.07    126.81 o
 -14  26   8       18.06      176.42     85.17 o
 -11  26   8      295.17      500.05    113.31 o
  -8  26   8        0.49       94.80     72.14 o
 -13  27   8      318.25      314.92    199.72 o
   0   0   9      229.47      466.74    116.10 o
   1   1   9      936.17     1097.19    102.81 o
  -1   2   9     2186.95     1969.24    122.21 o
   2   2   9        6.16      314.61    133.68 o
  -3   3   9      990.75     1284.72    209.60 o
   0   3   9      320.53      693.76     95.19 o
   3   3   9       20.93      147.92     91.15 o
  -5   4   9      763.27      909.45     89.22 o
  -2   4   9     3658.74     4164.07    321.92 o
   1   4   9      556.98      563.68    130.92 o
   4   4   9      923.05      615.03     74.49 o
  -7   5   9      470.41      581.06     73.56 o
  -4   5   9      476.16      321.39     81.57 o
  -1   5   9      137.88      380.39     85.18 o
   2   5   9      769.66      526.22     72.03 o
   5   5   9       72.90      345.84     63.48 o
  -9   6   9      299.39      266.65    108.45 o
  -6   6   9     1346.75     1502.96    146.41 o
  -3   6   9       25.68      155.76     72.74 o
   0   6   9     1937.90     2314.14    175.88 o
   3   6   9       26.81      145.18     67.31 o
   6   6   9      190.45       37.71     97.33 o
 -11   7   9     1050.26      891.43     99.61 o
  -8   7   9       19.45       84.09     77.00 o
  -5   7   9      182.34       73.68     68.43 o
  -2   7   9     2471.26     2201.44    129.72 o
   1   7   9      482.92      580.81    110.28 o
   4   7   9     1387.86     1485.45    113.06 o
   7   7   9       35.13      -50.63     64.18 o
 -13   8   9       44.39       82.14     65.44 o
 -10   8   9      695.19      909.70     84.87 o
  -7   8   9      711.23      756.57    208.49 o
  -4   8   9     3106.98     2831.84    190.07 o
  -1   8   9      483.31      541.47    139.08 o
   2   8   9     1896.89     1774.57    161.28 o
   5   8   9        0.55      205.94     64.65 o
   8   8   9      688.20      532.73    109.52 o
 -15   9   9      820.51      789.83     97.88 o
 -12   9   9     1890.68     1469.05    157.06 o
  -9   9   9     1222.17     1251.46    283.25 o
  -6   9   9      503.95      522.45     66.27 o
  -3   9   9       24.28      177.29     86.42 o
   0   9   9       67.59      142.00     83.16 o
   3   9   9     2411.48     2384.56    156.63 o
   6   9   9      558.17      502.15    118.05 o
   9   9   9      101.82      153.13     60.33 o
 -17  10   9     1554.77     1782.66    178.89 o
 -14  10   9     2458.81     2005.84    140.61 o
 -11  10   9      952.75      911.36    295.45 o
  -8  10   9      137.93      339.65     65.83 o
  -5  10   9     1325.73     1299.76    117.04 o
  -2  10   9       73.59       84.78    107.88 o
   1  10   9      443.98      541.73    120.53 o
   4  10   9      677.37      985.64     91.82 o
   7  10   9      295.63      332.55    160.15 o
  10  10   9      443.53      332.29     97.39 o
 -19  11   9      509.19      534.58    124.25 o
 -16  11   9     2162.97     2535.45    268.45 o
 -13  11   9     1280.84      904.62    112.17 o
 -10  11   9      113.31      254.47     63.80 o
  -7  11   9     2499.80     2136.31    145.23 o
  -4  11   9        6.09      -73.50     73.50 o
  -1  11   9       43.25      124.09     63.59 o
   2  11   9     1167.43     1683.75    141.13 o
   5  11   9     2529.21     2091.20    172.94 o
   8  11   9        1.46      143.39    146.74 o
  11  11   9       60.44       65.57    169.57 o
 -21  12   9       27.72     -102.88    102.88 o
 -18  12   9      830.55     1108.23    138.93 o
 -15  12   9       38.29      530.39    142.33 o
 -12  12   9       47.68      206.92    109.48 o
  -9  12   9       20.71      185.01    114.33 o
  -6  12   9      362.84      445.62     90.08 o
  -3  12   9       86.27       46.22     61.77 o
   0  12   9      408.54      197.24     80.27 o
   3  12   9      984.87     1390.02    123.81 o
   6  12   9      279.92      330.16     66.97 o
   9  12   9      555.15      444.34    101.52 o
 -23  13   9      432.43      475.45    165.58 o
 -20  13   9       11.96      234.98    111.30 o
 -17  13   9      115.53      267.34     94.76 o
 -14  13   9        3.76      198.64    129.99 o
 -11  13   9      534.37      944.60     88.60 o
  -8  13   9       48.36      -20.14    164.16 o
  -5  13   9      466.95      617.77    114.58 o
  -2  13   9     3241.70     3042.89    194.89 o
   1  13   9      947.02     1120.37    109.99 o
   4  13   9       99.94      223.79     66.51 o
   7  13   9      441.84      430.95     67.67 o
 -22  14   9      142.10      366.28    111.04 o
 -19  14   9       49.45       71.56    151.69 o
 -16  14   9        5.59      229.99    222.34 o
 -13  14   9     5294.10     5232.31    404.55 o
 -10  14   9      194.05      377.40    107.34 o
  -7  14   9       85.10      217.24    235.38 o
  -4  14   9        2.10      221.67     79.92 o
  -1  14   9     2870.41     2576.81    211.14 o
   2  14   9      802.71      796.30     90.14 o
   5  14   9       12.42       47.36     57.96 o
   8  14   9       39.89      189.91    131.19 o
 -21  15   9      557.78      297.19    103.89 o
 -18  15   9      479.75      657.23    120.21 o
 -15  15   9      113.06      319.00     84.85 o
 -12  15   9      755.53     1094.69    140.18 o
  -9  15   9      918.79      955.20    156.63 o
  -6  15   9       76.61       36.14     84.71 o
  -3  15   9      727.21      733.76    106.30 o
   0  15   9      209.24      504.61    212.93 o
   3  15   9     1214.60     1160.86    278.22 o
   6  15   9      427.44      431.09     80.13 o
 -20  16   9      257.96      179.50    194.42 o
 -17  16   9      401.62      359.10     88.98 o
 -14  16   9     2382.36     2295.98    187.67 o
 -11  16   9      505.80      606.93    131.89 o
  -8  16   9       71.88       88.90     61.41 o
  -5  16   9      947.35     1144.62    112.18 o
  -2  16   9      628.98      602.73     98.41 o
   1  16   9      292.03      366.85     66.23 o
   4  16   9      141.02      477.00     79.08 o
 -22  17   9       71.86      116.54    133.63 o
 -19  17   9      177.98      118.98    154.96 o
 -16  17   9       60.61      295.52    105.01 o
 -13  17   9        4.66      154.89    121.25 o
 -10  17   9      939.52      980.68    116.19 o
  -7  17   9      760.49      948.41    177.51 o
  -4  17   9       36.83      104.92     63.22 o
  -1  17   9      305.56      298.45    111.92 o
   2  17   9      269.15      240.73     66.25 o
   5  17   9      406.71      536.79    132.12 o
 -21  18   9        9.17      209.74    155.64 o
 -18  18   9      121.29       17.59     87.95 o
 -15  18   9       55.38      -85.84     85.84 o
 -12  18   9      295.63      406.77    126.46 o
  -9  18   9      145.71      184.95     59.44 o
  -6  18   9        7.68      -10.33     65.86 o
  -3  18   9       35.12      -21.54     80.16 o
   0  18   9      631.76      804.23    102.18 o
   3  18   9       22.49      -21.83     78.26 o
 -20  19   9        0.14       77.32    119.48 o
 -17  19   9      100.66       17.34     87.62 o
 -14  19   9       42.67      323.83     95.09 o
 -11  19   9       96.07      226.66    108.62 o
  -8  19   9      475.53      410.43     80.25 o
  -5  19   9       28.41       87.82    105.75 o
  -2  19   9        1.65      -23.20     73.77 o
   1  19   9       75.71      201.61    121.67 o
 -19  20   9        0.74      -38.44     85.51 o
 -16  20   9       83.98      121.80    116.96 o
 -13  20   9      262.49      463.35    142.33 o
 -10  20   9        7.32       86.51     74.55 o
  -7  20   9      486.31      428.22     90.13 o
  -4  20   9      214.87      254.12     67.49 o
  -1  20   9      103.49      327.38     86.72 o
 -18  21   9      130.15      202.59    132.72 o
 -15  21   9       88.05      -21.63     88.46 o
 -12  21   9        3.87      675.34    461.57 o
  -9  21   9      417.27      617.21    134.75 o
  -6  21   9      416.05      430.81     81.91 o
  -3  21   9        3.40       -0.26    107.22 o
 -17  22   9     1220.80     1006.30    244.82 o
 -14  22   9      313.90      311.27    102.39 o
 -11  22   9      154.38       52.95     85.21 o
  -8  22   9       17.11       58.90    128.52 o
  -5  22   9      375.33      326.47     73.16 o
 -13  23   9       13.46      138.64     83.07 o
 -10  23   9      115.29      181.60    121.71 o
  -1   1  10      171.01      156.80     69.00 o
  -3   2  10      152.07       38.30     84.37 o
   0   2  10      201.45      548.25    216.02 o
  -5   3  10      495.25      568.10     80.22 o
  -2   3  10      114.85       56.64     84.96 o
   1   3  10      368.22      298.98     74.19 o
  -7   4  10        9.92      -44.75    103.89 o
  -4   4  10       17.03       46.03    111.79 o
  -1   4  10      274.78      459.81    105.55 o
   2   4  10        4.21      115.33     68.80 o
  -9   5  10       31.88      282.65     64.81 o
  -6   5  10      529.24      637.07     80.94 o
  -3   5  10       69.14       73.82    241.27 o
   0   5  10      201.13      276.48     87.99 o
   3   5  10       16.84      -37.16     78.89 o
 -11   6  10      299.47      365.75     74.92 o
  -8   6  10     1390.02     1497.73    169.92 o
  -5   6  10        5.29      -59.38    162.63 o
  -2   6  10       89.29      161.19     80.30 o
   1   6  10      237.16      315.33     85.75 o
   4   6  10      491.27      576.95     83.08 o
 -13   7  10       22.50      -53.11     98.87 o
 -10   7  10     1068.62     1071.95    110.07 o
  -7   7  10      112.88      211.26    185.38 o
  -4   7  10       22.45      142.67     64.90 o
  -1   7  10       16.00      131.35    160.16 o
   2   7  10     1599.64     1558.47    139.89 o
   5   7  10      412.11      581.14    108.53 o
 -15   8  10       99.04       76.74     62.68 o
 -12   8  10      136.46      331.67     88.97 o
  -9   8  10     1936.11     1965.20    202.55 o
  -6   8  10     2305.25     1896.85    161.65 o
  -3   8  10       20.40      440.19     93.91 o
   0   8  10      206.40      336.22     84.17 o
   3   8  10      255.89      328.17     70.20 o
   6   8  10     1138.16      903.24    110.22 o
 -17   9  10        5.70      188.11     94.18 o
 -14   9  10      772.60      719.44     92.94 o
 -11   9  10       33.35      155.86     92.31 o
  -8   9  10      819.25      655.17    120.90 o
  -5   9  10      566.53      627.16     81.16 o
  -2   9  10     2056.95     1859.41    194.78 o
   1   9  10       53.20       60.67     67.03 o
   4   9  10        9.63       41.57     83.21 o
   7   9  10        7.55      132.29     94.81 o
 -16  10  10        9.82      -71.68     96.96 o
 -13  10  10      279.43      557.12    111.26 o
 -10  10  10       94.55       90.50    113.65 o
  -7  10  10      790.24      744.51     94.13 o
  -4  10  10      280.69      337.23     77.88 o
  -1  10  10       15.95      127.13    137.25 o
   2  10  10      251.94      299.32     65.22 o
   5  10  10     1200.01     1073.21    148.44 o
 -15  11  10        2.97      109.35    208.47 o
 -12  11  10       61.62      202.25     74.75 o
  -9  11  10      127.37       55.77     69.03 o
  -6  11  10        7.34      144.09     61.30 o
  -3  11  10       39.34      220.01    153.86 o
   0  11  10       36.36      166.92     84.87 o
   3  11  10        2.29      105.16     64.51 o
   6  11  10       67.47      135.95     64.36 o
 -17  12  10      550.90      593.70    176.80 o
 -14  12  10      281.45      410.30     87.20 o
 -11  12  10       95.91      204.96     75.97 o
  -8  12  10     1283.75     1039.36    122.72 o
  -5  12  10      379.20      466.09    161.45 o
  -2  12  10       32.40      195.31    204.00 o
   1  12  10      138.86       52.68     75.89 o
   4  12  10      300.28      296.10     74.68 o
 -16  13  10       17.56      116.06    135.53 o
 -13  13  10        4.28      129.00     68.71 o
 -10  13  10      706.18      647.78    168.91 o
  -7  13  10       73.96      180.97    110.18 o
  -4  13  10      670.94      661.75    137.76 o
  -1  13  10       10.93      -60.52     67.87 o
   2  13  10       16.64      116.68     63.84 o
 -15  14  10       54.62       16.80     91.15 o
 -12  14  10      264.31      403.50     85.62 o
  -9  14  10      106.58      338.34    143.61 o
  -6  14  10        1.55      145.94     96.79 o
  -3  14  10      195.81      190.30     78.88 o
   0  14  10      257.51      314.85     78.82 o
 -14  15  10      569.96      586.66    132.24 o
 -11  15  10       32.92      114.35     69.85 o
  -8  15  10      363.57      494.49     99.37 o
  -5  15  10      232.59      358.59    135.56 o
  -2  15  10      865.98      710.92    136.63 o
 -13  16  10       50.00      294.34    145.18 o
 -10  16  10        7.77      -69.70     69.70 o
  -7  16  10      210.93      178.11     69.63 o
  -4  16  10       10.14      267.74     80.42 o
 -12  17  10      113.48      282.99    252.54 o
  -9  17  10      716.75      572.26     94.97 o
  -6  17  10      442.60      521.42     95.27 o
   0   1  11       14.34      -17.80    127.01 o
  -2   2  11      183.54      409.87     99.83 o
   1   2  11      706.95      953.02    374.85 o
  -4   3  11       63.02      197.52     94.75 o
  -1   3  11      265.15      316.18     99.01 o
   2   3  11      245.59      410.97    112.32 o
  -6   4  11        4.10      198.71    109.34 o
  -3   4  11      252.29      235.13    160.71 o
   0   4  11        0.44      229.79    162.55 o
   3   4  11      193.43       83.35     67.79 o
  -8   5  11       29.35      448.06    149.67 o
  -5   5  11      941.09      868.62    123.58 o
  -2   5  11       50.47       94.11    180.74 o
   1   5  11      173.38       76.74    100.90 o
  -7   6  11      317.73       73.05     67.36 o
  -4   6  11      106.18      -23.74     74.25 o
  -1   6  11      199.22      227.53     91.63 o
  -6   7  11        0.36      -54.80     57.34 o
  -3   7  11       51.96       77.27     78.33 o
   0   7  11       81.61       38.45     96.97 o
 
